# Supplementary material for: Dynamic m6A methylation facilitates mRNA triaging to stress granules
Source: Life Sci Alliance. 2018 Jul 3;1(4):e201800113. doi: 10.26508/lsa.201800113 (PMC6238392; doi:10.26508/lsa.201800113)
Supplement: Supplementary file 1 [file LSA-2018-00113_TableS1.xlsx]

## Sheet: Table S1
Table S1. Mass spectrometry identification of SG proteome. Samples from 200 µM and 500 µM AS were independently analyzed for peptide enrichment over non-stressed control. Peptides with spectral counts 1.5-fold greater than non-stressed control in each condition are included and desiganted as Y. Proteins detected in other publications are designated.
	Protein name		Gene ID	IP 200 µM AS	IP 500 µM AS	Identified in:
	ATP-citrate synthase		ACLY	Y
	Double-stranded RNA-specific adenosine deaminase		ADAR	Y		Ng et al., 2013; Jain et al. 2016
	Adenosylhomocysteinase		AHCY	Y		Jain et al, 2016
	Allograft inflammatory factor 1-like		AIF1L	Y
	Delta-1-pyrroline-5-carboxylate synthase;Glutamate 5-kinase;Gamma-glutamyl phosphate reductase		ALDH18A1	Y
	Fructose-bisphosphate aldolase A		ALDOA	Y
	AP-1 complex subunit beta-1;AP-2 complex subunit beta		AP1B1;AP2B1	Y
	Sodium/potassium-transporting ATPase subunit alpha-1		ATP1A1	Y
	Ataxin-2		ATXN2	Y	Y	Reviewed in Buchan et al., 2009; Nonhoff et al., 2007; Jain et al. 2016
	Ataxin-2-like protein		ATXN2L	Y	Y	Jain et al, 2016
	UPF0568 protein C14orf166		C14orf166	Y	Y	Jain et al, 2016
	Complement component 1 Q subcomponent-binding protein, mitochondrial		C1QBP	Y	Y
	Calnexin		CANX	Y
	T-complex protein 1 subunit epsilon		CCT5	Y
	T-complex protein 1 subunit zeta		CCT6A	Y
	T-complex protein 1 subunit eta		CCT7	Y
	Creatine kinase B-type		CKB	Y		Jain et al, 2016; Jain et al. 2016
	CCR4-NOT transcription complex subunit 1		CNOT1	Y	Y
	CCR4-NOT transcription complex subunit 10		CNOT10	Y	Y
	ATP-dependent RNA helicase DDX3X;ATP-dependent RNA helicase DDX3Y		DDX3X;DDX3Y	Y	Y	Lai et al, 2008; Beckham et al. 2007; Jain et al. 2016
	Putative elongation factor 1-alpha-like 3;Elongation factor 1-alpha 1;Elongation factor 1-alpha 2		EEF1A1P5;EEF1A1;EEF1A2	Y
	Elongation factor 2		EEF2	Y		Kimbal et al, 2003
	Eukaryotic translation initiation factor 3 subunit A		EIF3A	Y	Y	multisubunit eIF3 reveiwed in Kedersha et al., 2002; Grousl et al. 2009; Jain et al. 2016
	Eukaryotic translation initiation factor 3 subunit B		EIF3B		Y	Jain et al, 2016
	Eukaryotic translation initiation factor 3 subunit D		EIF3D	Y	Y	Jain et al, 2016
	Eukaryotic translation initiation factor 3 subunit E		EIF3E	Y	Y	Jain et al, 2016
	Eukaryotic translation initiation factor 3 subunit F		EIF3F		Y	Jain et al, 2016
	Eukaryotic translation initiation factor 3 subunit G		EIF3G		Y	Jain et al, 2016
	Eukaryotic translation initiation factor 3 subunit H		EIF3H	Y	Y	Jain et al, 2016
	Eukaryotic translation initiation factor 3 subunit I		EIF3I	Y	Y	Jain et al, 2016
	Eukaryotic translation initiation factor 3 subunit J		EIF3J	Y	Y	Jain et al, 2016
	Eukaryotic translation initiation factor 3 subunit K		EIF3K		Y	Jain et al, 2016
	Eukaryotic translation initiation factor 3 subunit L		EIF3L	Y		Jain et al, 2016
	Eukaryotic initiation factor 4A-I		EIF4A1	Y	Y	Jain et al, 2016
	Eukaryotic translation initiation factor 4B		EIF4B	Y		Jain et al, 2016
	Eukaryotic translation initiation factor 4 gamma 1		EIF4G1		Y	Reviewed in Buchan et al., 2009; Kedersha et al., 2002; Hoyle et al., 2007; Jain et al, 2016
	Eukaryotic translation initiation factor 4 gamma 2		EIF4G2	Y		Reviewed in Buchan et al., 2009; Kedersha et al., 2002; Hoyle et al., 2007; Jain et al. 2016
	Eukaryotic translation initiation factor 4 gamma 3		EIF4G3	Y	Y	Kedersha et al., 2002; Hoyle et al., 2007; Jain et al. 2016
	Eukaryotic translation initiation factor 5A-1;Eukaryotic translation initiation factor 5A-1-like		EIF5A;EIF5AL1	Y		Reviewed in Buchan et al., 2009; Jain et al. 2016
	ELAV-like protein 1		ELAVL1		Y
	Alpha-enolase		ENO1	Y		Jain et al, 2016
	Bifunctional glutamate/proline--tRNA ligase;Glutamate--tRNA ligase;Proline--tRNA ligase		EPRS	Y	Y	Reviewed in Buchan et al., 2009; Jain et al. 2016
	40S ribosomal protein S30		FAU		Y	Jain et al, 2016
	Peptidyl-prolyl cis-trans isomerase FKBP4;Peptidyl-prolyl cis-trans isomerase FKBP4, N-terminally processed		FKBP4	Y
	Fragile X mental retardation protein 1		FMR1		Y	Mazouri et al. 2002;
	Far upstream element-binding protein 1		FUBP1	Y	Y
	Far upstream element-binding protein 3		FUBP3		Y	Jain et al, 2016
	RNA-binding protein FUS		FUS		Y	Jain et al, 2016
	Ras GTPase-activating protein-binding protein 1		G3BP1	Y	Y	Tourriere et al., 2003; Jain et al. 2016
	Ras GTPase-activating protein-binding protein 2		G3BP2	Y	Y	Reviewed in Buchan et al., 2009; Jain et al. 2016
	Neutral alpha-glucosidase AB		GANAB	Y		Jain et al, 2016
	Trifunctional purine biosynthetic protein adenosine-3;Phosphoribosylamine--glycine ligase;Phosphoribosylformylglycinamidine cyclo-ligase;Phosphoribosylglycinamide formyltransferase		GART	Y		Jain et al, 2016
	Glucose-6-phosphate isomerase		GPI	Y
	Histidine triad nucleotide-binding protein 1		HINT1	Y
	Histone H3.2;Histone H3.1t;Histone H3.3;Histone H3.1;Histone H3.3C		HIST2H3A;HIST3H3;H3F3A;HIST1H3A;H3F3C	Y
	Heterogeneous nuclear ribonucleoprotein A3		HNRNPA3		Y
	Heterogeneous nuclear ribonucleoprotein A/B		HNRNPAB	Y
	Heterogeneous nuclear ribonucleoprotein D0		HNRNPD		Y	Jain et al, 2016
	Heterogeneous nuclear ribonucleoprotein D-like		HNRNPDL		Y	Jain et al, 2016
	Heterogeneous nuclear ribonucleoprotein F;Heterogeneous nuclear ribonucleoprotein F, N-terminally processed		HNRNPF	Y		Jain et al, 2016
	Heterogeneous nuclear ribonucleoprotein U-like protein 2		HNRNPUL2	Y
	Heat shock protein HSP 90-alpha		HSP90AA1	Y
	Endoplasmin		HSP90B1	Y
	60 kDa heat shock protein, mitochondrial		HSPD1	Y		Jain et al, 2016
	10 kDa heat shock protein, mitochondrial		HSPE1	Y		Jain et al, 2016
	Protein Red		IK	Y	Y	Jain et al, 2016
	KH domain-containing, RNA-binding, signal transduction-associated protein 1		KHDRBS1	Y
	Kinesin-1 heavy chain		KIF5B	Y		Jain et al, 2016
	L-lactate dehydrogenase A chain		LDHA	Y		Jain et al, 2016
	L-lactate dehydrogenase B chain		LDHB	Y
	Leucine-rich PPR motif-containing protein, mitochondrial		LRPPRC	Y		Fujimura et al., 2010; Jain et al. 2016
	Leucine-rich repeat-containing protein 47		LRRC47	Y		Jain et al, 2016
	Protein LSM12 homolog		LSM12		Y
	Leucine zipper protein 1		LUZP1	Y
	Microtubule-actin cross-linking factor 1, isoforms 1/2/3/5		MACF1	Y
	Microtubule-associated protein 4		MAP4	Y		Jain et al, 2016
	Malate dehydrogenase, cytoplasmic		MDH1	Y
	Malate dehydrogenase, mitochondrial		MDH2	Y		Jain et al, 2016
	Nucleophosmin		NPM1	Y
	Nuclear migration protein nudC		NUDC	Y
	Nuclear fragile X mental retardation-interacting protein 2		NUFIP2		Y
	Proliferation-associated protein 2G4		PA2G4	Y
	Polyadenylate-binding protein 1		PABPC1		Y
	Polyadenylate-binding protein 4		PABPC4		Y
	Polyadenylate-binding protein 2		PABPN1	Y	Y	Kedersha et al. 1999; Hoyle et al. 2007; Jain et al. 2016
	Multifunctional protein ADE2;Phosphoribosylaminoimidazole-succinocarboxamide synthase;Phosphoribosylaminoimidazole carboxylase		PAICS	Y		Jain et al, 2016
	Protein deglycase DJ-1		PARK7	Y
	Poly(rC)-binding protein 1		PCBP1		Y
	Poly(rC)-binding protein 2		PCBP2	Y	Y	Fujimura et al., 2008
	Protein disulfide-isomerase A3		PDIA3	Y		Reviewed in Buchan et al., 2009; Jain et al. 2016
	Phosphatidylethanolamine-binding protein 1;Hippocampal cholinergic neurostimulating peptide		PEBP1	Y		Jain et al, 2016
	Retrotransposon-derived protein PEG10		PEG10	Y
	Phosphoglycerate mutase 1;Probable phosphoglycerate mutase 4		PGAM1;PGAM4	Y
	6-phosphogluconate dehydrogenase, decarboxylating		PGD	Y
	Phosphoglycerate kinase 1		PGK1	Y
	Prohibitin		PHB	Y		Ohn et al., 2008
	Prohibitin-2		PHB2	Y
	Plastin-3		PLS3	Y		Jain et al, 2016
	Polymerase delta-interacting protein 3		POLDIP3		Y	Jain et al, 2016
	Peptidyl-prolyl cis-trans isomerase A;Peptidyl-prolyl cis-trans isomerase A, N-terminally processed		PPIA	Y
	Serine/threonine-protein phosphatase 2A 65 kDa regulatory subunit A alpha isoform		PPP2R1A	Y
	Protein PRRC2A		PRRC2A		Y	Jain et al, 2016
	Protein PRRC2C		PRRC2C	Y	Y	Jain et al, 2016
	Phosphoserine aminotransferase		PSAT1	Y		Jain et al, 2016
	26S protease regulatory subunit 7		PSMC2	Y		Jain et al, 2016
	Prothymosin alpha;Prothymosin alpha, N-terminally processed;Thymosin alpha-1		PTMA	Y
	Pumilio homolog 1;Pumilio homolog 2		PUM1;PUM2	Y	Y
	RNA-binding protein Raly		RALY		Y
	GTP-binding nuclear protein Ran		RAN	Y		Jain et al, 2016
	RNA-binding protein 25		RBM25	Y		Jain et al, 2016
	RNA-binding protein 3		RBM3	Y
	RNA-binding motif protein, X chromosome;RNA-binding motif protein, X chromosome, N-terminally processed;RNA binding motif protein, X-linked-like-1		RBMX;RBMXL1		Y
	60S ribosomal protein L13a;Putative 60S ribosomal protein L13a protein RPL13AP3		RPL13A;RPL13AP3	Y
	60S ribosomal protein L17		RPL17		Y
	40S ribosomal protein S11		RPS11	Y
	40S ribosomal protein S12		RPS12	Y
	40S ribosomal protein S13		RPS13		Y	all proteins of the 40S, Kedersha et al 2002; Grousl et al. 2009; Jain et al. 2016
	40S ribosomal protein S14		RPS14	Y
	40S ribosomal protein S15		RPS15	Y
	40S ribosomal protein S2		RPS2	Y
	40S ribosomal protein S21		RPS21	Y	Y
	40S ribosomal protein S24		RPS24		Y
	40S ribosomal protein S28		RPS28	Y
	40S ribosomal protein S5;40S ribosomal protein S5, N-terminally processed		RPS5	Y	Y
	40S ribosomal protein S6		RPS6	Y	Y
	40S ribosomal protein S7		RPS7	Y
	40S ribosomal protein S9		RPS9		Y
	40S ribosomal protein SA		RPSA	Y	Y
	Cell differentiation protein RCD1 homolog		RQCD1	Y	Y
	RuvB-like 1		RUVBL1	Y
	Serine hydroxymethyltransferase, mitochondrial		SHMT2	Y
	Neutral amino acid transporter B(0)		SLC1A5	Y		Jain et al, 2016
	Signal recognition particle 14 kDa protein		SRP14	Y
	Double-stranded RNA-binding protein Staufen homolog 1		STAU1		Y
	TAR DNA-binding protein 43		TARDBP	Y	Y
	Threonine--tRNA ligase, cytoplasmic		TARS	Y		Jain et al, 2016
	Transcription elongation regulator 1		TCERG1	Y		Jain et al, 2016
	T-complex protein 1 subunit alpha		TCP1		Y
	Nucleolysin TIA-1 isoform p40		TIA1	Y	Y	Kedersha et al. 1999; Buchan et al., 2008; Jain et al. 2016
	Nucleolysin TIAR		TIAL1		Y
	182 kDa tankyrase-1-binding protein		TNKS1BP1	Y	Y
	Triosephosphate isomerase		TPI1	Y
	Ubiquitin-like modifier-activating enzyme 1		UBA1	Y		Jain et al, 2016
	Ubiquitin-associated protein 2-like		UBAP2L	Y
	Ubiquitin carboxyl-terminal hydrolase isozyme L1		UCHL1	Y		Jain et al, 2016
	Transitional endoplasmic reticulum ATPase		VCP	Y		Jain et al, 2016
	WD repeat-containing protein 1		WDR1	Y
	Tyrosine--tRNA ligase, cytoplasmic;Tyrosine--tRNA ligase, cytoplasmic, N-terminally processed		YARS	Y	Y	Jain et al, 2016
	Nuclease-sensitive element-binding protein 1		YBX1		Y	Jain et al, 2016
	Y-box-binding protein 3		YBX3		Y	Jain et al, 2016
	YTH domain-containing family protein 1		YTHDF1	Y	Y	Jain et al, 2016
	YTH domain-containing family protein 2		YTHDF2	Y	Y	Jain et al, 2016
	YTH domain-containing family protein 3		YTHDF3	Y	Y	Jain et al, 2016
	14-3-3 protein beta/alpha;14-3-3 protein beta/alpha, N-terminally processed		YWHAB	Y		Jain et al, 2016
	14-3-3 protein epsilon		YWHAE	Y		Reviewed in Buchan et al., 2009; Jain et al. 2016
	Zinc finger CCHC domain-containing protein 3		ZCCHC3		Y	Jain et al, 2016
	Beckham, C.J. and Parker, R. P-bodies, stress granules, and viral life cycles. Cell Host Microbe 20, 206-212, (2007).
	Buchan, JR, Parker, R, Eukaryotic stress granules: th eins and outs of transaltion, Mol Cell. 25, 932-941 (2009) .
	Fujimura, K., Kano, F., and Murata, M. Identification of PCBP2, a facilitator of IRES-mediated translation, as a novel constituent of stress granules and processing bodies. RNA. 14: 425–431, (2008).
	Fujimura K, Suzuki T, Yasuda Y, Murata M, Katahira J, Yoneda Y. Identification of importin alpha1 as a novel constituent of RNA stress granules. Biochim. Biphys. Acta 1803, 865-871, (2010).
	Grousl, T., Ivanov, P., Frydlova, I., Vasicova, P., Janda, F., Vojtova, J., Malinska, K., Malcova, I., Novakova, L., Janoskova, D. et al. Robust heat shock induces eIF2alpha-phosphorylation-independent assembly of stress granules containing eIF3 and 40S ribosomal subunits in budding yeast, Saccharomyces cerevisiae. J. Cell Sci. 122: 2078–2088, (2009).
	Hoyle, N.P., Castelli, L.M., Campbell, S.G., Holmes, L.E., and Ashe, M.P. Stress-dependent relocalization of translationally primed mRNPs to cytoplasmic granules that are kinetically and spatially distinct from P-bodies. J. Cell Biol. 179: 65–74, (2007).
	Jain, S., Wheeler, J.R., Walters, R.W., Agrawal, A., Barsic, A., Parker P. ATPase-Modulated Stress Granules Contain a Diverse Proteome and Substructure, Cell 164, 487-498 (2016).
	Ng SK, Weissbach R, Ronson GE, Scadden AD. Proteins that contain a functional Z-DNA-binding domain localize to cytoplasmic stress granules. Nucl Acids Res. 41, 9786-9799, (2013).
	Nonhoff, U., Ralser, M., Welzel, F., Piccini, I., Balzereit, D., Yaspo, M.L., Lehrach, H., and Krobitsch, S. Ataxin-2 interacts with the DEAD/H-box RNA helciase DDX6 and interferes with P-bodies and stress granules. Mol. Biol. Cell 18: 1385–1396, (2007).
	Ohn, T., Kedersha, N., Hickman, T., Tisdale, S., and Anderson, P. A. functional RNAi screen links O-GlcNAc modification of ribosomal proteins to stress granule and processing body assembly. Nat. Cell Biol. 10: 1224–1231, (2008).
	Tourrière, H., Chebli, K., Zekri, L., Courselaud, B., Blanchard, J.M., Bertrand, E., and Tazi, J. The RasGAP-associated endoribonucleae G3BP assembles stress granules. J. Cell Biol.160: 823–831, (2003).
