# Supplementary material for: Dynamic m6A methylation facilitates mRNA triaging to stress granules
Source: Life Sci Alliance. 2018 Jul 3;1(4):e201800113. doi: 10.26508/lsa.201800113 (PMC6238392; doi:10.26508/lsa.201800113)
Supplement: Supplementary file 2 [file LSA-2018-00113_SdataF1.xlsx]

## Sheet: Figure S1C
Total mRNA (RNA-seq)
Control log2 (RPKM)	500 µM AS log2 (RPKM)
5.17513	5.11178
5.56533	4.50961			R²= 0.978	Pearson correlation coefficient 500 µM AS vs control
2.34383	2.18679
4.0351	3.73808
6.12661	5.95912
4.04293	2.47201
2.32784	1.58283
2.66533	1.95985
4.2494	3.7348
6.28903	5.87703
1.90374	1.26864
1.22603	0.405073
2.95221	2.22562
3.42364	2.56615
2.42594	1.30542
2.93728	2.4186
5.94622	5.69108
4.58198	3.81965
3.88102	3.90423
4.78702	4.75875
5.06066	5.19535
4.35073	4.67816
6.48236	6.05356
2.36516	1.03819
1.46407	1.15913
3.24559	3.07261
2.46274	1.27212
1.57367	1.19535
2.62757	2.28466
3.19881	2.55892
4.75071	4.41274
1.83471	0.918334
4.29497	2.92504
7.65965	7.81332
3.57794	3.16406
7.28072	7.18147
2.23899	1.95898
5.61632	5.56038
8.20718	8.23401
7.00217	6.57326
3.95542	3.09793
3.98017	3.30139
3.74649	2.56707
2.81422	1.93655
0.397309	0.177253
8.3052	8.34059
5.29073	4.86487
4.3817	4.11473
3.58813	2.28813
3.70054	3.30603
5.21104	5.16197
5.74053	5.09608
2.90223	0.912294
7.91071	7.82371
5.43633	5.10828
4.81406	4.09618
3.42648	3.7554
4.5387	3.81156
5.27196	4.7599
3.6557	2.47223
3.59035	3.34191
5.52444	5.62375
4.34967	3.38465
3.50932	2.97834
2.79519	2.0752
3.16717	2.1566
4.92836	4.7672
2.1179	0.837198
1.59246	0.595047
4.71472	4.56694
1.96573	1.54265
4.14676	2.66407
2.32635	0.98774
2.94293	1.3218
3.89253	3.02432
3.62976	3.49024
1.66911	2.16526
2.71872	1.83658
4.95633	4.40902
3.7775	2.55846
6.0257	5.69969
5.67431	5.24831
1.64344	1.37091
1.53994	1.19147
4.95617	4.98804
2.28489	1.40603
3.786	3.70532
4.58274	4.03521
1.35331	1.85839
5.16103	4.80751
3.26727	3.17118
4.26056	4.44937
1.06286	0.826865
1.38467	0.782443
2.72866	2.10066
4.30819	4.0154
2.00106	0.77584
2.00992	0.760115
4.59097	4.07663
2.69552	1.63773
3.48131	3.05891
4.41198	3.81753
2.24804	1.11044
5.38405	4.59696
3.22545	3.38426
2.65987	2.38367
7.12024	6.67917
3.66458	2.20953
2.64941	2.19366
6.39856	6.14541
3.24531	1.30536
4.33105	3.79374
0.932689	0.0752033
2.87296	2.44889
7.03937	7.11311
4.80251	4.16996
1.26865	0.698442
6.44095	5.90006
0.247325	0.126804
4.38934	4.12305
4.67702	4.7554
3.5087	3.49806
2.74319	1.63195
5.81094	5.84892
1.62475	1.00431
5.77345	5.51757
6.67905	6.47769
4.99855	4.7773
2.09319	0.712146
1.8367	1.32714
5.98698	5.7529
3.66641	2.85623
4.40774	4.15702
8.6611	8.71013
3.88512	2.68339
5.72521	5.2509
3.23886	2.01365
1.82128	1.36818
4.60646	3.83263
2.33176	1.70874
5.20239	3.78761
1.18345	0.00403086
3.21801	2.79902
3.53832	3.60283
3.48966	3.27987
4.60298	3.55285
3.51217	2.57103
2.07749	1.05008
1.67135	0.612231
2.1081	1.34281
5.21005	4.99794
5.73247	5.41256
2.60827	1.95823
2.63383	1.42505
3.32633	2.58301
7.4298	7.8898
7.68235	6.73098
5.6095	4.64124
1.99508	0.801993
3.16592	3.06743
3.34628	2.93031
4.54301	3.92945
4.89786	3.43685
4.35574	3.93139
4.72152	3.92587
4.98761	4.40029
3.75247	3.32383
5.47044	5.28949
7.72711	7.93299
5.09621	4.54357
6.02139	5.67848
6.46084	6.07082
4.42019	4.18475
4.42886	3.94277
5.47553	5.37604
1.45389	1.18137
4.42332	4.06267
2.45704	1.80119
4.52625	4.44711
5.62283	5.078
5.51685	4.82763
3.61232	2.84795
1.05317	0.503801
1.75469	1.67708
3.25639	2.78747
2.74344	1.74486
3.87358	3.78966
4.61535	4.4978
3.71001	2.61016
2.21388	1.90501
5.9326	5.84004
2.56634	1.86451
5.92205	5.22461
4.04684	3.3964
4.73826	4.07976
7.65905	7.49255
4.48575	4.22538
4.62734	3.81775
2.51022	0.838286
3.39798	3.16966
3.92658	3.06511
2.94487	2.42842
3.0801	2.22261
4.32848	4.45318
7.10109	7.06435
2.98172	2.26483
2.1106	1.25312
2.72624	2.49024
3.49458	1.94939
5.71364	5.79057
1.96385	1.38054
2.07145	1.57653
5.02614	4.19116
5.60933	4.77723
3.31446	2.51508
5.08325	4.263
2.94119	1.67562
2.10849	1.54319
8.39864	8.40438
1.93602	1.93044
7.01625	6.92266
0.612645	0.145105
5.21479	4.65149
5.06057	3.97114
2.61528	1.67979
3.77565	2.54342
3.36544	2.22619
4.03335	3.20649
4.65143	4.07774
4.28456	4.14779
2.85451	2.40721
3.4212	3.04434
2.0316	2.38984
5.18176	4.99451
2.83108	1.68141
5.00206	5.00707
2.06075	1.51139
4.97222	4.89234
6.69394	6.37212
4.53155	3.52723
5.5107	4.89058
3.37547	1.57183
3.37661	3.31267
4.06503	3.32406
6.38238	6.41251
6.73158	5.67531
4.65237	4.18631
5.93784	5.62169
2.57168	1.8073
1.57533	0.395913
4.24107	3.50427
3.98844	3.18279
1.69704	0.900952
3.21306	2.51427
3.10123	2.25646
2.37276	1.91382
3.97002	3.02425
4.06655	4.26283
3.88219	3.14018
1.2436	1.0076
2.15224	1.5012
4.416	3.59841
4.93005	4.46138
2.0293	1.35823
2.92703	2.62803
4.15608	3.67616
2.56119	1.85571
2.27178	1.95486
3.36888	1.78058
3.82402	3.11092
2.63024	2.01787
2.53235	1.77796
3.82506	2.67915
2.00067	1.16556
6.80111	6.17488
6.70596	6.61116
2.12779	1.56504
6.20104	6.11341
4.01817	3.40551
4.38288	3.25762
1.44235	1.11279
6.78002	6.79212
5.68563	5.15789
2.83163	1.53699
3.83436	3.28229
4.24648	4.29663
2.26455	0.199469
4.69865	4.16626
2.20354	1.08302
4.88815	4.60598
5.64581	4.61372
4.72043	4.69616
4.48152	3.94151
3.66867	2.446
2.91599	1.70856
3.8167	3.73095
4.88487	4.47369
4.36146	3.79348
3.64028	2.70539
1.57077	1.47882
2.99677	3.10229
0.799327	1.47236
6.35567	6.50637
6.13121	5.89991
2.13707	1.45177
5.44924	4.89167
9.56317	9.3236
0.678412	0.583887
2.29845	2.16966
3.68646	3.40013
2.74419	2.39732
3.74983	3.40424
3.6108	3.26633
3.70368	2.55074
4.14705	3.12356
4.40371	4.67746
2.32338	1.71101
4.10145	3.1495
4.65301	4.07802
4.34854	4.04577
4.35787	3.6841
3.95166	3.01617
5.08238	3.55464
4.26087	3.36834
3.85047	3.39435
5.14326	3.98707
3.33959	2.75628
4.18048	3.05106
3.2284	3.37091
5.7138	5.61966
2.77483	2.91735
3.07605	1.88153
7.21731	6.98785
5.30176	5.16351
4.76456	5.0506
2.53284	2.4643
1.6879	0.752409
4.19905	4.26798
3.57543	2.83404
6.2726	6.05135
4.75589	4.27716
3.11768	2.41492
3.37624	2.01833
1.24376	0.620743
4.54334	4.14876
2.69809	1.93372
2.66851	1.57156
4.59332	4.46376
4.09567	3.80006
8.39696	8.39001
2.38315	1.14715
2.07519	1.27429
3.95666	3.42345
6.52602	6.43666
4.1904	3.66995
5.71376	4.9892
4.60281	3.78185
2.4498	2.05888
4.65503	3.42139
2.94575	3.27589
3.8059	2.50057
3.20606	1.77411
4.18654	3.21276
3.24507	2.00319
3.71014	2.714
1.59818	1.69007
3.13216	3.22022
3.72204	3.39565
6.94851	5.97304
3.66381	3.23623
4.37022	2.95474
6.30117	5.91368
4.45988	4.53368
1.88624	1.24026
3.37048	2.62262
3.27664	2.0752
5.83525	5.03024
5.39726	5.21035
4.72705	3.36983
3.01491	1.56253
3.10935	2.68177
0.527433	0.307377
4.88077	3.55107
2.72429	0.99456
0.452145	0.282715
4.34065	3.35856
4.34582	4.02328
2.77927	1.96485
3.98881	2.88517
2.3331	1.75433
4.15366	4.12953
2.64124	2.69969
3.08955	2.70313
5.4686	5.28346
3.39975	2.63784
7.7984	7.4065
4.66691	4.15793
1.48036	0.0823102
2.08986	1.65103
4.79586	4.66919
5.00969	4.9275
3.12267	2.80052
1.08566	1.22817
3.89717	3.71073
3.55244	3.42431
0.921592	0.716182
8.47861	8.71219
3.95662	3.66304
2.7883	1.85281
3.03319	2.55038
4.54629	3.21427
4.54165	4.11782
3.46526	3.12441
6.74853	6.21729
3.53481	3.09473
2.46162	1.59154
5.6573	4.99401
3.58022	2.49185
3.70441	3.75811
2.1889	0.804163
3.76948	2.51207
3.25267	3.25912
3.97323	2.44671
4.01348	3.45913
4.56016	4.32297
5.84479	4.88186
1.95175	0.250387
4.41955	2.86398
2.57666	1.63961
3.07503	3.32773
2.01069	1.2976
3.21684	2.37253
5.74213	4.57616
3.27123	2.43503
4.65963	3.15173
3.96416	3.33425
4.05251	3.98287
5.90336	5.92034
0.849598	0.0823102
2.69447	2.02963
2.85457	1.87924
1.59051	1.20251
3.49109	3.09304
2.37721	0.961727
2.87357	1.60035
3.47456	2.69692
4.62841	3.95516
1.33654	0.881809
2.89069	1.1919
3.65574	2.62493
2.41752	1.05224
5.79597	5.41339
3.45117	2.74424
2.54404	1.32901
6.45371	6.62226
2.34505	1.29408
7.33512	7.37138
3.01163	2.294
2.48498	1.96453
5.89357	5.50259
2.31482	1.42171
3.68862	2.52532
1.92574	1.01579
4.33613	4.13072
3.83907	2.97533
4.36288	4.2756
1.4279	1.38234
4.69962	4.51093
4.12312	3.74313
3.11953	2.16364
4.48531	4.76109
1.30925	0.663271
4.0903	4.04519
2.64051	1.40535
1.37643	0.54319
7.42225	7.36483
2.56128	2.52977
6.93298	6.80157
4.1913	3.14251
2.52762	1.5048
4.7786	4.14852
5.89833	5.67953
2.63498	1.83408
4.02063	3.52731
3.45095	3.13607
2.08364	1.33863
1.77024	1.62587
1.97809	0.763056
1.36341	4.35392
5.84083	5.58689
6.96465	7.0796
4.38586	4.58978
1.96832	0.829979
2.80872	2.18185
3.13559	1.87259
6.55718	6.53427
5.17155	3.91928
7.48924	7.85544
3.03883	1.8657
2.11558	0.749082
3.04521	2.45075
1.93269	1.26785
3.41857	2.13438
6.0754	5.29246
4.15049	4.11194
2.07246	0.329555
1.5865	0.678384
4.15449	3.28236
3.29887	1.67585
3.70381	3.65194
0.385148	0.367197
5.40487	4.60094
5.77696	5.20327
1.33271	1.42792
5.14214	4.10541
3.47186	3.02334
5.3009	5.14323
3.38726	2.16987
5.01104	4.26411
3.32164	2.84171
3.56359	3.12114
1.76657	0.913098
2.95384	2.23241
3.576	2.91783
6.06843	5.81645
3.23108	2.43499
5.4147	4.76277
1.24111	0.174173
2.11932	1.64713
3.63384	2.77636
1.77477	1.59536
2.41853	1.85743
2.8517	2.23523
3.19069	2.3426
3.82893	3.13557
3.01259	2.10652
6.88999	6.35876
4.67306	3.78623
1.90726	1.12378
6.1261	5.92111
3.48241	3.02453
2.85925	2.21326
3.37309	1.52116
3.09313	2.65914
6.24606	6.14216
3.74351	2.57391
1.90572	1.60572
1.90111	0.911523
5.70612	5.24052
2.95172	2.29777
3.28772	1.65263
3.5984	2.11473
4.05686	3.97286
5.63225	5.08117
4.42495	4.13719
1.03933	0.224915
2.54685	2.70586
7.27276	7.12287
5.06193	4.33165
3.99024	3.75807
1.85674	1.08172
3.52651	2.52701
1.70918	0.667273
4.22243	3.70419
6.90829	6.45286
0.536521	0.14852
3.99162	2.61298
4.62098	3.95434
5.78716	5.36546
2.54247	2.00218
4.22675	3.95004
6.40479	6.54337
2.34335	0.693862
5.71973	5.45507
3.73615	3.43121
4.82142	4.11835
3.20796	3.10617
1.4279	0.804876
0.593046	0.0981297
4.69538	3.35984
6.43611	6.11585
2.98789	2.18287
4.99859	4.27262
3.24056	3.01577
3.49015	2.09273
2.85064	2.4802
5.13137	3.97342
0.944021	0.00853225
4.81712	4.6684
7.17066	7.34941
3.3176	3.01688
4.88347	3.48857
5.06177	4.84171
3.78274	3.09236
5.75998	5.76687
4.38315	3.52037
3.15535	2.98592
10.5792	10.8253
2.90007	2.4296
6.09121	6.36712
8.26531	8.29324
5.22815	4.95836
6.14866	6.12124
1.42488	1.16404
2.90465	2.0668
4.22341	2.96344
2.72711	2.74409
2.33387	1.91695
6.47279	6.46081
4.39672	4.19593
4.11507	3.74717
1.28645	0.350966
4.79756	3.64556
5.50039	4.96694
3.84234	3.21618
2.88399	1.51749
2.27396	1.91397
3.09775	2.19008
3.18131	2.39094
1.7902	0.721209
5.48453	4.90584
5.26273	5.31395
5.32926	5.392
1.62541	0.944807
4.75705	4.99236
5.17339	4.47511
4.07556	2.60627
3.3584	2.94837
2.73365	2.62823
4.67467	4.46265
1.40861	0.514903
5.04561	4.12172
5.46127	4.32596
3.62557	2.79979
3.76715	3.42861
2.16873	1.5904
5.28776	5.34555
5.42854	4.89746
3.88571	2.69204
6.5637	6.17661
4.03899	3.6534
5.01232	4.84225
6.65548	6.65508
3.47472	2.04073
5.42049	4.38184
7.57901	6.76298
6.72601	6.07896
5.68729	4.46604
3.52756	2.72296
7.11744	7.17363
2.69822	1.41624
4.68072	4.33165
5.4315	4.52274
1.12121	0.11688
7.13752	7.0007
3.73538	3.0857
3.27906	3.26507
3.05277	2.67375
6.13841	6.22763
4.03652	2.46782
4.79401	3.48855
3.8777	3.51207
4.3254	4.12522
4.43409	2.84725
4.15409	3.27447
2.21733	2.29844
3.34886	2.9134
2.78016	2.21345
1.82538	1.40846
3.8696	3.4816
3.44954	2.52977
4.60188	4.22632
4.08503	3.57596
3.54183	2.91881
5.91654	5.16137
3.39519	2.67359
0.851705	0.11975
4.60403	4.36354
4.05863	3.09681
6.62504	6.38592
3.8835	2.12204
5.5986	5.15887
5.12761	4.19516
4.29541	4.07966
1.84039	1.95594
3.3577	1.81258
5.18795	5.43976
6.31461	6.44351
3.05605	2.25932
2.85869	1.62774
3.85081	2.61223
4.24487	3.45964
4.04466	2.55354
5.73889	5.01968
4.45319	3.79021
4.46386	3.55907
3.56046	1.92162
3.72068	3.6625
4.54177	4.02132
2.94983	0.964116
2.16408	0.891559
2.76139	2.3149
3.95916	3.47006
5.03151	4.27679
2.9337	1.57371
7.68141	7.63381
5.20185	4.50414
2.66045	2.19889
3.51089	3.40286
4.32056	3.51338
5.17519	4.24026
3.98496	2.95495
4.17867	3.67733
1.58111	1.38258
2.86463	2.30386
2.92056	2.96996
9.2287	9.2127
3.02092	1.54757
4.60227	3.41358
3.70632	3.8359
4.01959	2.59609
2.69642	2.42634
5.43444	4.93518
8.18631	8.26206
5.19326	4.63438
4.37009	4.30402
6.32238	5.32957
5.1037	5.1846
3.52156	3.66407
2.44607	1.78528
2.29372	0.506135
6.37661	5.41019
4.10814	3.90962
4.19505	4.45785
1.58356	0.617545
3.06165	3.05479
4.09864	3.22139
2.43165	2.28466
3.65973	2.89478
5.46423	5.21573
3.80252	3.4694
2.76401	1.7167
5.33057	5.27706
3.57959	3.58756
2.3977	1.97387
4.2076	2.89841
4.89305	4.63525
5.19764	4.71177
4.50655	3.71844
4.9766	5.06567
2.99606	2.76243
2.98602	2.08672
2.86278	1.95747
4.4761	3.74592
5.10239	4.5904
2.35751	2.23699
4.4591	4.22237
2.63205	2.48261
5.58906	5.23983
3.44429	2.50039
3.25623	2.25273
6.05159	5.91305
4.04218	2.9131
1.88548	2.06452
5.42243	5.42744
1.58223	0.318323
1.86469	1.2731
6.38296	5.51629
7.53625	6.5062
5.34682	4.79778
7.1055	6.33962
0.860213	0.324655
3.23525	2.883
1.24559	0.487644
2.87945	2.1565
5.81244	5.73039
1.32123	0.793897
1.967	1.10951
2.12941	0.205839
3.85033	3.56584
0.576633	0.23372
5.95679	5.90592
5.78293	6.01125
3.58815	2.73765
4.61632	3.89801
4.87303	3.67346
3.20049	2.27085
6.44967	5.70735
2.81017	2.03515
2.38911	0.8186
3.59831	2.9838
1.97426	0.693559
3.73757	2.95013
2.1981	0.480016
2.86069	2.4296
5.31808	4.89103
5.37444	5.25813
3.73716	3.05289
5.41828	5.41984
4.99571	4.51135
2.1486	0.805685
4.14677	3.85077
4.06717	3.57327
6.05468	5.62853
4.25921	3.27774
4.41422	4.10106
1.72176	1.58674
6.61936	6.68844
4.95146	4.30377
6.12071	5.98542
6.04733	5.21389
4.05055	4.15744
2.65921	1.78955
2.75413	2.45463
3.91878	3.56859
4.20236	2.42431
4.04261	3.35866
4.01741	3.35574
2.07875	1.09573
7.42356	6.83214
6.12618	6.11473
2.58554	1.6553
4.03155	3.54074
1.74601	1.2211
3.59129	2.60704
2.95232	2.04592
3.80032	3.69574
6.7087	6.51395
2.65211	1.19598
6.37594	6.1072
5.87296	5.93692
5.39981	4.91895
3.87658	2.73706
7.66473	7.36843
7.30894	7.13504
3.87768	2.40748
6.27874	6.15253
5.23829	5.07774
4.70798	4.37976
2.04117	1.70975
6.59852	6.23633
4.45906	3.47334
4.86635	4.30567
3.10185	3.02573
3.55522	2.68197
5.02252	4.7723
1.94062	0.974612
2.77216	2.52526
2.59433	2.40879
1.29731	0.279362
5.41085	4.72224
5.64732	4.78089
3.76991	3.338
3.83707	1.99179
3.21549	3.45422
3.01642	2.00139
3.1366	2.06411
6.40752	4.95137
7.51369	7.54369
2.90091	2.859
3.67739	2.53771
4.65787	4.37994
3.73219	3.54319
3.58509	3.38446
3.45384	2.61057
5.65785	5.28324
3.4065	2.89977
4.42923	3.70501
2.80754	2.65267
1.97802	1.47342
4.75435	4.56701
4.60637	4.50347
2.24007	2.38258
5.95973	5.78345
5.55024	4.81597
1.53629	1.85938
5.16998	5.12155
5.3941	5.37907
7.58914	7.40797
0.909056	0.940538
5.0386	4.7359
3.59625	3.40578
3.12874	2.67689
6.2647	6.25965
5.11878	4.7298
0.333617	0.186625
1.4417	0.321183
4.69391	3.47673
2.98157	2.47041
4.29792	3.61538
2.54521	1.4589
1.41541	1.28229
3.99635	3.39536
3.0733	2.31028
3.22301	2.2318
8.89632	8.99051
1.10457	0.0737522
6.82578	6.34623
2.84051	2.14349
3.93002	4.01199
3.74828	2.98526
1.66102	1.21857
4.62228	4.25224
4.46096	3.58344
2.87093	1.87594
5.75926	5.98607
2.91659	2.41865
3.5921	2.93352
5.42701	4.07166
7.17189	6.78885
3.66194	2.6953
11.1849	11.3458
6.28034	6.38063
1.49985	0.387104
3.30925	3.0747
2.38613	1.96386
3.62131	3.67322
4.36245	3.39227
5.45284	4.7422
6.88202	6.88732
4.26576	2.95879
5.7083	5.40081
0.824574	0.357035
4.53554	3.39908
2.82832	2.24214
4.59663	4.61415
5.67707	5.04906
3.77457	2.95103
2.94516	2.50855
0.686816	0.244367
3.71064	2.49806
1.32623	0.298815
4.77291	3.99343
3.8799	3.15006
2.54814	1.23575
2.88504	2.32894
1.85159	0.375192
4.69198	4.11659
8.75387	8.74722
2.27776	1.5746
2.20845	1.52089
1.10463	0.344439
6.21351	5.88353
7.93939	7.88281
1.2222	0.763259
1.18884	0.385803
4.63732	4.44892
3.4505	2.78734
4.37149	4.25413
3.50655	2.7486
5.80314	4.87841
5.34385	4.85467
3.73518	3.10376
5.39977	4.77404
5.81699	5.03805
5.19982	5.05888
3.40644	2.18782
0.763866	0.724177
4.5341	4.07997
6.65948	6.46224
2.97931	2.14984
3.8747	3.16112
2.70338	2.28821
5.61757	4.89717
4.1075	3.72394
3.39244	2.43873
1.22465	0.62625
5.87788	5.82599
2.05022	0.645246
3.99375	3.71357
1.16222	1.41165
4.08353	3.49857
3.44096	3.22228
2.91397	2.04018
1.54901	0.932528
2.93325	2.70421
1.21974	0.796656
4.13481	4.0632
4.55718	4.39186
2.6407	2.48366
4.71978	4.08948
2.98405	2.76702
1.89738	1.1919
4.47691	2.54038
5.36068	4.05981
2.32836	2.18969
7.03053	6.95109
1.14116	0.969568
4.21141	3.0343
6.53234	5.93812
1.91332	1.18137
4.40552	3.48545
6.92344	6.94169
6.77342	7.0568
1.79436	0.774599
2.94879	2.6415
2.54436	1.10191
4.53672	4.26144
4.19284	3.45022
0.145367	0.217491
5.91228	5.67553
3.51685	3.01365
3.46156	2.56698
5.59465	5.45177
4.89224	4.51788
3.29472	2.92662
2.06332	2.69769
2.56934	1.57651
3.0202	2.39852
4.34743	4.17762
3.79681	3.32714
4.66821	3.98658
3.62237	2.91813
3.78415	3.0152
2.98083	2.86031
2.75175	1.4382
4.10617	3.18326
6.26932	6.20319
4.599	3.34015
2.56257	1.70509
1.46526	1.26673
5.01478	4.1417
7.18715	6.94655
4.38797	2.59934
2.08009	0.561187
1.6874	1.34449
4.41102	3.636
7.1879	7.15113
2.97222	2.55674
3.21404	3.06109
2.44497	1.66995
3.70523	2.5494
1.85023	0.490241
2.52216	1.67695
4.30792	3.76729
7.95437	7.42717
3.15508	2.66017
3.18795	2.51103
2.99682	2.63567
5.49768	4.97723
1.97453	1.41661
0.230555	0.43447
3.73406	2.90794
2.86504	2.23682
7.42976	7.49862
6.97923	7.03777
1.07965	0.0522357
7.01602	6.97712
2.97537	2.02015
5.42712	5.49992
5.53161	4.46293
6.0497	6.30986
4.86032	3.67508
4.18618	3.48435
4.6992	4.09805
5.68963	5.53323
5.25254	5.1491
3.72035	2.22265
4.91332	4.11473
0.591066	0.558493
3.23071	1.92286
4.35816	3.94251
2.37543	2.26556
2.81873	2.18703
3.80979	2.7174
0.886777	0.614253
3.95669	3.57388
4.94495	3.60107
4.48208	3.78099
2.99612	2.66131
7.21837	6.22487
3.20384	2.16256
0.303424	0.874781
3.78534	3.01712
1.96075	1.07224
2.965	2.35602
2.69016	1.33726
0.900462	0.298815
1.89521	1.11173
3.80283	3.09735
4.32937	3.35324
3.705	3.35198
5.22913	5.0265
2.06757	0.783815
3.02825	1.68534
3.06242	2.48246
2.37854	2.49458
2.11872	1.09131
1.94247	1.05429
6.78046	6.6097
4.52283	4.12319
3.97864	3.602
4.22118	3.90072
3.30479	2.25466
4.81571	4.36762
3.46972	2.64052
1.91416	0.992544
3.86047	3.69071
4.60917	4.29491
2.30925	2.12162
4.54755	3.80157
4.7205	4.1172
4.30844	3.57
2.25488	1.09483
2.45968	1.32442
4.45404	3.40797
3.10368	2.32763
3.21073	2.13085
2.7755	1.33305
6.15863	6.00662
5.22517	4.26021
5.46656	4.85543
3.61914	3.1313
3.79777	3.66497
3.76329	3.36483
6.04318	4.92727
3.39292	3.14841
2.96734	2.10252
2.82254	1.15382
4.87911	3.56219
3.58633	2.8129
3.58004	2.13191
2.14053	0.738727
0.669655	0.637082
4.9389	3.92255
5.14338	5.15335
3.4413	3.37899
4.51128	3.17952
2.66546	2.01819
3.28481	2.83296
2.85382	2.44885
2.43337	1.13158
5.10087	3.75414
1.76517	1.32272
3.20321	2.10261
2.27647	2.0506
3.31641	2.36992
3.21323	2.96111
3.49109	2.6925
2.95285	2.93031
2.95136	1.89923
9.59593	9.83026
4.50662	3.57359
4.33936	3.16678
4.78825	3.63741
4.49183	4.23098
5.60241	5.96349
5.67383	4.52901
6.88844	6.56278
4.54473	4.20098
2.02769	0.407701
1.65166	1.61909
5.24381	5.42008
6.91312	6.16033
4.00433	3.45235
3.92649	3.10343
8.56879	8.78061
1.32312	1.46564
6.63435	6.23447
2.20388	0.961727
5.34533	5.19393
2.71588	2.29229
2.01347	1.06852
4.59982	3.44816
5.53815	5.13818
2.12319	2.20912
5.49964	5.00427
5.85674	5.57214
2.58243	1.04596
3.95573	3.48819
2.64436	1.30501
2.49241	1.34214
4.35597	3.86867
4.6324	4.13491
2.74027	1.54398
4.87842	4.22042
2.67803	1.57119
3.12563	1.7751
3.5782	2.35644
3.97222	2.93129
2.86461	1.71762
1.71483	1.98663
5.72101	5.87973
4.97624	4.34516
3.3087	2.23582
6.22326	5.39417
3.37498	2.93253
3.95224	2.73304
4.50133	3.60969
4.09185	3.89938
4.42931	3.78108
4.94686	4.55716
5.24015	5.14388
2.57112	2.44318
3.62933	3.58422
1.91679	0.624902
5.51411	5.63863
4.26014	3.52977
3.60298	3.32215
6.06118	5.2907
3.24248	2.64803
5.2336	4.4795
3.63735	2.85581
5.64654	5.46496
4.21737	3.58895
5.41532	4.95123
4.24986	3.50225
3.1569	1.87315
4.52743	3.93047
8.06794	8.17745
3.57736	3.30483
4.58438	4.24974
5.14672	4.70655
7.79182	7.18819
2.95669	2.44713
4.4417	3.90615
4.33933	2.99515
5.5726	4.49977
3.9517	3.10544
2.21449	2.20268
3.85056	3.229
3.98075	4.40112
6.30622	6.13579
7.03078	7.31188
6.22326	6.05548
6.10641	5.88571
3.07011	2.11747
5.78956	5.71521
1.67275	0.815263
4.92878	4.832
4.72826	4.76066
6.25379	6.20428
4.42288	4.08436
2.92915	2.0385
5.26619	4.72607
3.28572	2.63768
5.92907	5.63074
5.30089	4.87628
2.95024	1.93229
2.90235	2.09891
6.25944	5.68782
3.08033	2.06889
2.10334	0.49862
7.15178	6.70211
4.46578	3.66207
7.13237	7.11873
5.09847	4.2489
3.81894	2.56754
1.60138	0.693268
5.25127	5.13782
3.02113	2.51979
4.37432	4.00782
3.99494	3.98294
3.71541	2.73054
3.68015	3.65098
1.98771	1.59971
4.49559	3.35607
6.38726	6.06046
5.52877	5.47864
2.51996	2.79998
4.20243	4.33212
3.90824	3.49467
6.23433	5.71436
5.71135	5.77369
1.70492	1.12615
2.07272	0.877791
5.04751	4.35177
3.31542	2.05584
1.15488	0.960358
5.31039	5.2323
0.253399	0.658948
0.632368	0.189919
5.05148	4.58502
2.37396	2.06901
3.36641	2.55875
3.07019	2.83128
3.19461	3.46837
4.65465	4.6841
1.41527	0.715325
0.970991	0.586258
2.43929	2.08799
4.98419	4.7314
2.52027	2.00567
6.13707	5.40596
6.60501	6.49075
4.67639	4.50936
4.84148	4.05271
5.72265	5.18798
5.36497	4.76819
2.1992	0.920875
4.42741	4.06743
7.22567	7.01741
3.89938	2.60333
0.615283	1.21031
4.38133	3.70756
4.3633	4.08417
3.25233	2.7928
6.46461	6.03206
7.76257	7.66515
2.85555	1.36579
1.80074	0.542153
4.09193	3.13491
8.13052	7.6939
4.21809	3.49024
5.9639	5.8517
4.15938	4.28739
4.93994	5.06934
4.96849	4.97015
3.08795	2.11798
6.06189	5.99747
4.06619	3.55384
6.86591	6.76181
1.09477	0.478293
2.84446	1.65355
8.10524	8.24176
6.96273	6.67624
1.77428	2.41429
6.96422	6.32604
1.37727	0.635262
4.08325	3.76633
4.33737	4.08729
2.76462	2.26971
3.76323	3.05359
2.99077	2.3751
6.17902	6.25637
1.34596	0.614
4.19505	3.25694
5.11412	4.11279
2.15863	2.16364
1.95854	2.39804
2.35002	2.49254
5.92729	5.58648
8.47229	8.54195
6.76014	6.35967
5.66599	5.54177
5.9603	5.98315
4.65999	4.56219
4.88422	4.6117
3.84479	3.23728
5.05858	5.04762
5.76336	4.79331
1.13397	1.09007
4.41535	3.89953
4.24703	3.67585
2.34238	1.27191
5.53584	4.23568
6.75024	6.40885
2.9575	3.32557
2.25991	2.07437
4.1101	3.14338
4.16695	3.81965
1.77746	1.12943
6.6041	6.00724
4.86586	4.31276
3.79422	2.499
3.24112	1.63195
2.83471	2.0574
3.93677	3.82911
5.30531	4.99047
2.5604	1.25312
4.27552	3.21209
3.5685	2.07358
5.13119	4.41865
2.48458	0.965676
4.90157	3.88635
5.94936	4.40861
2.26401	2.01658
5.87811	5.58005
5.2703	4.27146
2.93864	1.84299
1.43359	0.718127
3.18945	2.35962
5.46369	4.93416
3.07786	2.25548
5.68038	4.48288
7.38118	7.32912
4.79672	4.85043
5.69364	5.47061
1.16327	0.523371
5.45908	5.43205
5.33292	5.20186
6.09919	6.38496
3.16008	2.00561
3.59251	3.55342
4.00772	3.44791
1.44798	0.723762
5.32398	5.24831
1.94515	1.08766
3.19845	3.08482
3.57948	2.81621
2.44301	0.983487
4.45646	2.9121
6.40308	6.21709
5.09499	3.61602
3.4386	3.44361
3.65672	3.15537
4.36955	3.91613
2.1101	0.877102
2.78498	1.53517
3.86281	3.93546
4.54793	4.01701
5.12148	4.5933
7.65401	7.59735
7.04892	6.41333
7.96614	8.11435
3.93297	2.87541
4.04368	2.27854
1.57692	1.10276
3.66547	3.45898
5.63093	4.56219
3.51279	2.6553
1.27178	1.15126
6.22344	6.18994
6.81711	6.53342
4.7463	3.82992
2.76376	1.93376
4.1469	3.15696
2.70054	2.15717
3.8901	3.57085
6.30901	5.92135
3.82488	2.82055
5.40973	5.05554
5.93203	5.8784
5.13962	3.92962
2.55923	1.6517
4.9139	3.83804
3.09823	1.91881
5.85307	5.92376
2.8088	2.58489
5.82803	4.87194
2.06533	1.47088
4.77318	4.5035
5.34806	4.61563
2.04852	1.90153
6.64488	6.56279
0.590202	0.267053
5.60466	5.63666
4.31568	3.20911
1.43134	1.07635
2.02634	1.32755
5.03466	4.44551
4.59894	3.78834
3.76176	3.52577
6.89499	6.9574
4.64594	3.78251
6.33944	5.26953
2.33359	1.41907
5.83654	6.21937
5.03635	3.92832
3.04261	2.80403
7.45072	6.93794
5.2518	4.28105
4.7054	4.27363
2.71876	1.43243
5.06773	2.93003
3.61213	2.40266
3.8368	2.69133
1.68591	1.17132
4.44359	3.66796
5.79468	5.92425
4.39099	3.79374
4.8961	3.23523
2.19357	1.311
1.3543	1.16054
5.64677	5.0945
5.72499	5.56663
3.86644	2.90342
2.98493	1.76216
3.94713	3.10475
4.14162	3.28414
4.01572	3.74795
5.82538	5.64435
0.629196	0.51537
2.44693	1.85248
1.32014	1.46265
3.6039	2.75931
8.85374	8.98742
5.78372	5.15875
2.29567	1.48601
5.7751	5.95531
6.7179	6.38322
6.37432	6.14658
1.88823	1.95274
6.8576	5.95613
3.61467	3.1495
8.58327	8.49648
5.11661	5.3643
8.75385	8.74639
6.43941	6.4681
3.23957	2.01643
4.46733	3.88506
7.39944	7.42216
3.31511	2.96663
1.37585	1.07358
1.02113	1.30114
4.00283	4.12245
3.3072	4.32773
3.72917	3.47854
5.94165	5.66197
3.26934	2.28165
6.23413	6.0801
6.25943	6.23202
2.47712	2.16216
4.43372	4.11245
3.03316	2.53707
4.28742	3.59536
6.40412	5.94034
4.61772	4.33418
2.52993	1.49024
6.68332	6.84085
3.61051	3.04675
4.85451	4.56576
3.93068	3.44754
1.50295	1.64546
5.12322	4.9724
3.61347	3.14127
1.42611	0.630021
4.30994	3.97996
2.91029	2.9748
8.17609	7.67952
7.11406	7.00385
5.93877	5.22465
5.52829	5.3036
1.10597	0.707915
4.45669	4.288
4.81211	4.78216
3.76995	3.47637
2.48679	2.18185
7.73071	7.85355
2.50595	1.79699
5.01981	5.02162
4.6756	4.20545
2.56334	1.70586
3.38726	4.14644
3.53093	2.35559
5.14072	5.16492
3.48174	3.05689
5.08411	4.71171
4.63604	4.68994
5.31136	5.38974
7.50044	7.48273
8.02849	8.14515
5.03278	4.38527
7.13298	7.30581
4.81601	4.90488
1.4106	1.12735
4.65463	4.68923
2.94936	2.23034
6.46621	6.28999
2.11776	1.80084
3.7531	3.0058
7.79081	6.92406
4.50624	2.95781
4.39491	4.14511
4.98929	4.74478
7.43257	7.53863
6.64103	6.36911
7.293	7.05829
5.25652	4.86166
5.90648	5.74057
5.59128	5.31101
5.5225	5.48186
2.90572	2.56824
4.71872	4.40486
5.15503	4.80618
5.93692	5.48212
4.80449	4.37679
4.87392	4.73384
4.67582	4.44488
5.57341	5.41155
5.21265	4.92742
5.09997	4.68177
2.04212	1.67562
0.699199	0.356286
6.27054	6.23149
3.54513	2.30136
3.33966	3.53561
1.93569	2.37777
3.59671	3.31113
6.24217	6.26978
5.67866	5.47871
7.21434	7.18428
2.69494	2.43609
4.59924	4.8534
6.98032	6.87459
1.28608	1.72815
0.130915	0.758856
7.97535	7.7966
5.7477	5.84489
4.56038	3.75308
4.01492	4.31124
3.98078	3.88229
4.44836	4.29542
3.58816	2.46197
5.32165	4.54029
2.23225	1.64778
6.82175	5.99368
5.89562	5.70277
5.65787	5.75092
4.72053	4.25912
8.19301	8.2076
2.77789	1.30265
4.69486	4.37004
5.30342	5.14922
5.34065	5.06813
5.42437	5.27049
3.72126	3.24228
4.43042	4.45008
2.96044	2.0302
8.18167	8.20219
2.56314	1.56052
5.08154	4.92821
7.59538	7.71376
5.57333	5.08941
5.70656	5.16626
5.22401	4.97463
6.05968	6.03289
5.41315	5.34834
4.54613	4.43446
6.24701	6.30738
5.57586	5.078
4.53147	3.64907
4.34379	2.80995
3.16	2.61761
0.839767	0.866804
4.46492	3.27183
5.69819	4.83485
4.32821	3.73376
5.69498	5.33101
6.85858	7.01663
6.88225	6.30721
3.54894	2.96182
1.80544	1.31992
1.55284	0.227206
3.25006	1.4612
5.63993	4.99028
2.84046	2.40979
3.61679	2.82642
3.73406	2.69969
2.53781	1.58635
4.33705	3.82975
5.04261	4.60658
3.15942	2.23155
4.81827	4.01811
3.58755	3.50266
5.98068	5.07166
4.23836	3.51414
4.25137	4.22396
4.41034	4.5675
1.75683	0.338628
3.42234	2.3554
7.12641	6.82042
0.487296	0.12731
4.2493	2.92282
4.60631	4.58533
3.82392	3.78257
4.73522	3.7518
0.306092	0.448606
4.8916	5.0506
4.31046	3.96755
2.99424	2.57041
2.37427	0.997406
2.29104	1.70486
2.00094	1.21901
7.17415	6.99361
4.231	2.76279
0.483931	0.0414827
6.70573	5.91601
6.10255	5.18655
3.96846	1.80253
4.48679	4.04434
6.12602	5.65808
4.30974	3.44292
5.83536	5.60164
3.06471	2.11412
3.99283	2.66822
6.22703	5.84183
2.27093	1.64681
2.35267	1.60682
4.74375	3.32844
2.18616	1.15179
7.6514	7.70243
6.38726	5.33264
5.82093	5.22797
5.38008	5.60276
7.17799	7.04859
4.69211	3.57159
2.9932	1.62276
5.90056	5.73113
1.91332	2.32886
4.45642	3.69969
4.69616	3.45079
3.42508	3.23575
4.77731	4.53175
2.43788	2.18185
4.81108	4.62976
5.55718	5.20871
4.03135	4.06561
3.63118	2.22228
5.11229	4.11473
4.78487	4.49298
5.13475	3.78372
4.27416	4.23197
2.45165	2.03473
2.36454	2.04762
5.73453	5.6844
5.63642	5.5309
5.84762	5.85375
5.27401	5.36341
5.14618	4.87097
6.33479	5.55259
2.72455	1.37568
5.91438	5.52554
3.54199	2.98465
4.53388	4.29453
7.61822	7.75727
4.83378	4.96397
7.05909	7.06338
4.65029	4.19273
2.31745	0.759527
4.5836	3.5401
3.87334	2.60501
5.19153	4.95553
5.41666	4.93683
5.73045	5.68286
6.05949	6.13522
5.8929	5.89391
6.16144	6.03612
6.1072	6.12433
4.92134	4.52261
6.50329	6.3403
5.62969	4.62334
4.76836	4.61932
8.86567	8.75952
4.71954	4.77749
5.59211	5.20718
5.58008	4.98184
4.73965	3.5362
5.89922	5.51786
5.78851	5.6024
5.14526	5.50304
4.08476	3.86901
7.04984	7.04035
4.96973	4.9121
1.50655	0.0116382
1.61573	1.75825
5.14453	4.95553
4.45764	4.06366
5.45631	5.41019
2.16265	1.87453
3.26808	2.61223
5.15612	4.70293
5.9569	5.9394
1.87804	1.53512
6.38878	5.85132
0.854608	0.61861
4.24756	4.05274
4.42545	3.62999
5.50801	4.83449
4.63348	3.90952
4.03458	3.00022
8.43496	8.40945
4.57405	4.78216
7.35648	7.37307
6.43067	5.75773
3.6378	2.47176
5.30895	5.28225
4.13928	4.12043
4.10139	3.27624
6.13442	5.94223
4.73201	4.13233
3.32111	3.10106
5.31207	5.06226
7.37578	7.41676
3.54045	3.024
8.10322	8.15487
1.61943	0.552489
5.60335	5.32399
3.11103	3.0878
5.17823	5.02425
2.40393	2.1479
2.81468	2.54953
5.15863	5.5966
6.23612	6.0734
3.26229	2.32341
4.23716	3.13374
4.448	4.32202
3.90343	3.21076
5.58633	4.94297
2.42225	1.24989
3.87781	2.25387
5.56531	5.40201
2.98746	2.63934
3.95736	3.19492
3.20926	1.89234
3.71729	2.96498
3.08195	1.9713
1.19396	0.382282
1.69822	1.2976
3.90018	3.40476
3.71748	3.00165
3.73726	3.03766
5.08043	4.79552
4.80309	4.27183
2.41241	1.87042
2.47222	0.527267
7.75559	6.77184
4.80903	3.81668
3.93052	2.64008
4.14561	3.30651
2.25706	1.07764
2.62533	1.7385
5.54816	4.49221
2.7226	2.35054
3.15508	1.96417
5.2203	5.28565
4.69685	4.41812
2.74359	2.56963
5.08015	3.72227
3.80484	2.48577
0.874065	0.618029
4.60915	4.59225
4.08734	3.63849
6.43854	6.20665
7.40327	6.37059
8.31457	8.4796
3.21774	3.05475
3.66018	1.99789
7.61816	7.04904
2.94365	2.24966
3.61722	3.40609
3.77696	2.41828
5.29322	5.15363
4.08896	3.29288
3.86187	3.66852
7.25385	7.33459
4.85674	4.40525
6.38228	6.53438
3.89092	3.67979
7.72441	7.63874
5.93539	5.16305
4.56504	4.07881
7.06814	6.79656
4.95839	4.54891
2.00157	1.04455
3.33479	2.24848
3.60714	2.53851
6.32271	6.31802
5.99783	5.99776
5.30063	3.86728
3.6378	3.84171
2.87761	2.81367
3.76363	3.11473
1.83784	1.43603
5.72552	5.74192
7.35106	6.89873
2.94913	2.20354
3.08531	2.00543
7.24489	7.34932
2.82402	1.6572
5.35073	5.00226
4.74229	3.9798
3.24963	2.18753
2.30644	1.44896
1.4825	0.762521
1.93058	0.564084
5.99964	6.0684
4.24524	3.4906
2.51469	1.49119
3.69583	2.90842
2.90113	2.08672
3.09566	1.85504
3.60787	3.18588
4.53138	4.18251
5.11146	4.95793
4.03984	3.30391
1.4381	0.358226
1.04411	2.3021
2.90001	2.3355
2.3706	1.03199
2.62054	2.04846
2.53257	2.05665
1.41877	1.29825
3.12637	1.60954
3.45815	2.88879
3.65493	3.50693
4.69181	3.48338
3.61163	3.11473
1.70856	1.89547
5.55718	5.55149
1.60671	0.275295
3.90605	3.22767
4.62644	3.62694
5.66653	5.82995
6.51053	6.48439
4.89293	4.73776
5.41866	4.61604
3.1507	2.06226
5.34464	5.22999
0.371314	0.1919
3.82629	3.51693
4.62502	3.84493
4.25762	4.15139
7.02185	7.12974
2.67714	2.51299
2.54311	2.43946
3.56364	3.15932
2.09229	2.17341
7.38635	6.95872
2.61347	1.4632
8.07814	7.97653
2.85305	1.4106
6.65404	6.17042
5.08934	4.46505
1.51279	1.37151
4.13598	3.83686
3.94156	3.87576
5.26869	5.39774
4.48539	3.40551
3.97502	3.33512
3.28007	3.26112
3.94011	3.20511
3.63503	3.34177
3.21667	2.6043
4.44429	5.22662
5.61781	5.26782
3.90809	3.34606
2.88317	2.67923
2.56593	2.2461
6.56923	6.46921
3.6338	2.5033
2.93352	1.98088
3.24919	3.167
5.69284	5.92499
4.40558	3.56003
4.14294	3.98098
3.65029	3.02162
8.11852	8.01123
3.81928	3.30972
2.81937	3.02822
0.991126	0.13364
5.00221	4.88169
3.41892	2.61035
4.20123	4.3231
3.88507	3.24771
5.6114	5.62408
4.44786	4.08017
5.98081	5.5924
3.41378	3.53244
8.10028	8.01781
3.45482	1.78289
4.5928	4.67239
6.9254	7.11865
0.847522	0.864505
3.78326	3.23128
4.76008	4.60924
5.27281	4.95738
6.31617	5.53175
3.05822	2.52266
3.35688	2.4994
5.30654	4.69155
5.62577	5.37371
8.2192	8.40632
5.49219	4.95565
2.51049	2.53436
2.64815	2.10617
6.3801	6.48867
6.57362	6.34355
5.30945	4.92483
1.49027	0.186988
4.08662	3.19719
3.40895	3.46265
2.19633	0.586775
8.7675	8.84469
4.37628	4.22684
6.12376	5.9607
5.55367	5.42682
5.35879	5.25448
1.91686	1.98382
0.368877	0.395913
1.41566	0.310242
2.53997	1.03863
3.53507	3.65513
6.93369	6.76658
5.40797	4.62204
6.2664	5.88027
2.29467	1.41165
5.9937	6.02546
3.16345	1.51875
1.86664	0.765227
4.17272	3.60386
7.41332	7.05333
1.25663	2.11903
3.14537	2.28788
4.63604	4.49075
4.40862	4.4727
4.10189	3.72739
5.10638	4.87594
[truncated: 8,793 more rows]
