# Supplementary material for: Dynamic m6A methylation facilitates mRNA triaging to stress granules
Source: Life Sci Alliance. 2018 Jul 3;1(4):e201800113. doi: 10.26508/lsa.201800113 (PMC6238392; doi:10.26508/lsa.201800113)
Supplement: Supplementary file 3 [file LSA-2018-00113_SdataF2.xlsx]

## Sheet: Figure 1C
Correlation between genes detected in RNA-seq control and following knockdown of the 'writer' complex (-writers)
mRNA control log2 (RPKM)	mRNA -writers log2 (RPKM)		Replicates
4.0351	4.03255		2
6.12661	5.96324
4.04293	4.59951		R²= 0.928	Pearson correlation coefficient
2.32784	3.28626
2.66533	3.1324
4.2494	4.52062
6.28903	5.62147
1.90374	3.5757
1.22603	1.89956
2.95221	3.71512
3.42364	3.4962
2.42594	3.98785
2.93728	4.07334
5.94622	5.68355
4.58198	4.65179
3.88102	3.45386
0.0454276	1.197
4.78702	4.5912
5.06066	5.06062
4.35073	3.75747
6.48236	6.28786
2.36516	2.73287
1.46407	2.81917
3.24559	3.41578
2.46274	3.06671
1.57367	1.64768
2.62757	3.63705
1.21614	2.49324
3.19881	4.11574
4.75071	5.32518
1.83471	3.30085
4.29497	4.80505
7.65965	7.41746
3.57794	3.65807
7.28072	6.79846
2.23899	2.35548
5.61632	5.14287
8.20718	7.47977
7.00217	6.81994
3.95542	4.4108
3.98017	4.00371
3.74649	4.85269
2.81422	3.76688
0.397309	1.61996
8.3052	7.90936
5.29073	5.19938
4.3817	3.90878
3.58813	4.27687
3.70054	4.17191
5.21104	5.00885
5.74053	5.32766
2.90223	3.71568
7.91071	6.95941
5.43633	5.547
4.81406	4.17847
3.42648	2.65295
4.5387	5.05988
5.27196	5.10033
3.6557	4.73629
0.0628631	2.03184
3.59035	4.17277
5.52444	4.67816
4.34967	5.22846
3.50932	3.119
2.79519	3.31514
3.16717	5.00865
4.92836	4.69216
2.1179	2.48198
0.135396	1.38008
1.59246	2.97475
4.71472	4.40686
1.96573	1.84074
4.14676	5.59724
2.32635	3.87127
2.94293	4.13979
3.89253	4.6474
3.62976	3.77026
1.66911	2.68318
2.71872	3.6575
4.95633	5.35749
3.7775	4.55585
6.0257	5.67953
5.67431	5.55827
1.64344	1.98765
1.53994	1.94103
4.95617	3.76899
2.28489	2.70975
3.786	3.79621
4.58274	4.92207
1.35331	3.32555
5.16103	5.16897
3.26727	3.78674
4.26056	4.98373
1.06286	0.513994
1.38467	1.86408
2.72866	3.39571
4.30819	5.03022
2.00106	3.68415
2.00992	2.21663
4.59097	4.72789
2.69552	3.53364
3.48131	3.74682
4.41198	4.97085
2.24804	2.89711
5.38405	6.54868
3.22545	3.97386
2.65987	3.40073
7.12024	6.1524
3.66458	4.21859
2.64941	2.92209
6.39856	5.82611
3.24531	3.71589
4.33105	4.72295
0.932689	1.16915
2.87296	3.28719
0.555511	0.74069
7.03937	6.1102
4.80251	5.43093
1.26865	1.722
6.44095	5.93704
0.247325	1.3087
4.38934	4.76889
4.67702	4.90088
3.5087	4.05344
2.74319	2.97299
5.81094	4.66436
1.62475	2.50954
5.77345	5.41101
0.292894	0.985033
6.67905	6.03538
4.99855	4.41417
2.09319	2.00593
1.8367	2.15687
5.98698	5.45353
3.66641	4.20655
4.40774	4.80875
8.6611	8.34346
3.88512	4.26315
5.72521	5.7804
3.23886	3.20899
1.82128	3.09838
4.60646	4.20979
2.33176	1.69132
5.20239	6.00409
1.18345	2.16099
3.21801	4.79533
3.53832	3.84051
3.48966	3.38343
4.60298	4.70112
3.51217	3.82275
2.07749	2.4477
1.67135	1.88432
2.1081	2.66603
5.21005	5.09985
5.73247	5.02003
2.60827	2.14344
2.63383	3.15207
3.32633	4.36396
7.4298	7.02141
7.68235	7.69689
5.6095	5.7096
1.99508	4.03932
3.16592	3.74258
3.34628	2.9465
4.54301	5.32261
0.0703981	0.559004
4.89786	5.45817
4.35574	4.98272
4.72152	5.18599
4.98761	4.55506
3.75247	4.29876
5.47044	5.09635
7.72711	7.25831
5.09621	4.99366
6.02139	5.69972
6.46084	6.53854
4.42019	4.03714
4.42886	4.22025
5.47553	5.22846
1.45389	2.87395
4.42332	4.6066
2.45704	2.93578
4.52625	4.3506
5.62283	5.71582
1.51042	2.91197
5.51685	4.81853
3.61232	3.48503
1.05317	1.08091
1.75469	3.45362
3.25639	2.78188
2.74344	2.71937
3.87358	3.34869
4.61535	4.61847
3.71001	4.21163
2.21388	3.62783
5.9326	5.93074
2.56634	3.45454
5.92205	5.79926
4.04684	3.84622
4.73826	5.09764
7.65905	6.73419
4.48575	4.07939
4.62734	4.40802
2.51022	3.89625
3.39798	3.41589
3.92658	4.8136
2.94487	3.09158
3.0801	4.04525
4.32848	4.03821
7.10109	6.52363
2.98172	2.94256
2.1106	3.58985
2.72624	2.76233
3.49458	4.95564
5.71364	5.51384
1.96385	2.91623
2.07145	2.78912
5.02614	4.64141
5.60933	5.5263
3.31446	3.87206
5.08325	4.75162
2.94119	4.00862
2.10849	1.64536
8.39864	7.70498
1.93602	1.49943
7.01625	6.44096
0.612645	3.23471
5.21479	5.45517
5.06057	5.23149
2.61528	3.59865
3.77565	4.35506
3.36544	3.0282
4.03335	4.10923
4.65143	4.85643
4.28456	4.12986
2.85451	2.91244
3.4212	3.8769
2.0316	3.01747
5.18176	4.70342
2.83108	4.28166
5.00206	4.21019
2.06075	2.3718
4.97222	4.71498
6.69394	6.79972
4.53155	5.51953
5.5107	5.29776
3.37547	3.45823
3.37661	4.44726
4.06503	4.55486
6.38238	6.06775
6.73158	7.55927
4.65237	4.74306
5.93784	5.63611
2.57168	3.04623
1.57533	1.8661
4.24107	4.50195
3.98844	4.85245
1.69704	0.865615
3.21306	3.77049
3.10123	3.97882
2.10482	3.76162
2.37276	2.5362
3.97002	4.60162
4.06655	3.75868
3.88219	3.86978
1.2436	2.01666
2.15224	2.3689
4.416	4.80685
4.93005	4.03875
2.0293	2.75827
2.92703	2.52431
4.15608	5.08638
2.56119	2.82757
2.27178	2.75241
3.36888	4.23094
0.439723	0.783938
3.82402	4.93119
2.63024	3.51391
2.53235	2.60915
3.82506	4.16016
2.00067	3.18867
6.80111	7.00536
6.70596	6.16078
2.12779	1.81993
6.20104	6.08667
4.01817	4.19056
4.38288	4.43584
1.44235	1.95615
6.78002	6.42168
5.68563	6.14225
2.83163	4.56362
3.83436	4.54399
4.24648	4.23573
2.26455	3.84662
4.69865	4.40656
2.20354	3.71444
4.88815	5.17484
5.64581	5.53991
4.72043	4.38714
4.48152	3.72114
3.66867	4.42481
2.91599	3.88497
3.8167	3.89275
4.88487	5.81978
4.36146	4.80528
3.64028	4.53311
1.57077	2.91826
2.99677	3.20531
0.799327	1.1289
6.35567	6.08563
6.13121	5.99745
2.13707	3.57428
5.44924	5.75104
9.56317	9.77893
0.678412	0.200626
2.29845	3.87253
3.68646	3.84923
2.74419	3.78566
3.74983	4.24167
0.139328	1.83147
3.6108	3.47892
3.70368	4.15099
4.14705	5.02987
4.40371	3.9296
2.32338	3.1795
4.10145	4.9499
4.65301	4.83509
4.34854	3.97953
4.35787	4.96755
3.95166	4.47171
5.08238	5.72011
4.26087	4.05331
0.890424	2.04024
3.85047	4.58948
5.14326	5.9531
3.33959	3.19043
4.18048	4.83294
3.2284	2.48242
5.7138	5.47206
2.77483	3.80401
3.07605	4.93142
7.21731	7.88324
5.30176	4.8703
0.784973	2.43737
4.76456	4.87776
2.53284	2.90625
1.6879	2.67643
4.19905	2.89913
3.57543	4.26353
6.2726	5.62573
4.75589	4.27157
3.11768	4.04769
3.37624	4.82879
1.24376	1.89283
4.54334	3.93512
2.69809	3.86992
2.66851	4.22505
4.59332	4.63419
4.09567	3.95008
8.39696	8.17359
2.38315	2.24932
2.07519	3.35869
3.95666	4.55804
6.52602	6.48748
4.1904	3.88254
5.71376	6.15332
4.60281	4.89916
2.4498	2.7269
4.65503	5.59135
2.94575	3.59724
3.8059	4.97923
3.20606	4.39263
4.18654	4.84178
3.24507	3.17972
3.71014	4.84013
1.59818	2.58208
3.13216	3.1138
3.72204	3.71327
6.94851	6.72693
3.66381	3.6883
4.37022	4.29637
6.30117	6.02562
4.45988	3.46272
1.88624	2.53991
3.37048	3.95424
3.27664	5.00476
1.80229	3.50398
5.83525	5.95042
5.39726	4.69794
4.72705	5.43156
3.01491	5.20269
3.10935	3.07939
0.527433	1.857
4.88077	5.85717
2.72429	4.5086
0.452145	2.29629
4.34065	5.36626
4.34582	4.4385
2.77927	3.23437
3.98881	4.71589
2.3331	3.29417
4.15366	3.13053
2.64124	1.85339
3.08955	2.83772
5.4686	4.69272
3.39975	3.92073
7.7984	7.69613
4.66691	4.66216
1.48036	1.45791
2.08986	3.40276
4.79586	4.57727
5.00969	5.45054
3.12267	3.02822
1.08566	2.69533
3.89717	3.84532
3.55244	3.75154
0.921592	2.45023
8.47861	8.09656
3.95662	2.79762
2.7883	3.46133
3.03319	3.27334
4.54629	4.50692
4.54165	5.16994
3.46526	3.8229
6.74853	6.74336
3.53481	4.19577
1.30925	2.74613
2.46162	3.44782
5.6573	4.64101
3.58022	4.86913
3.70441	4.28465
2.1889	3.34314
3.76948	4.17717
0.974013	1.81923
3.25267	3.61383
3.97323	4.99152
4.01348	4.30249
4.56016	4.05454
5.84479	5.92401
0.520757	1.78321
1.95175	3.03817
4.41955	6.19963
2.57666	2.63372
3.07503	3.49033
2.01069	2.93064
3.21684	4.27008
5.74213	7.46008
3.27123	3.47825
4.65963	5.55492
3.96416	4.53846
4.05251	4.48899
5.90336	5.06712
0.849598	1.56482
2.69447	3.84604
2.85457	3.94037
1.59051	2.22606
3.49109	3.90205
2.37721	3.75082
2.87357	3.96295
3.47456	4.20717
4.62841	4.84014
1.33654	2.56388
0.521137	2.03041
2.89069	3.34639
3.65574	4.01228
2.41752	4.07354
5.79597	5.75521
3.45117	3.59485
2.54404	1.92303
6.45371	6.29544
2.34505	3.35794
7.33512	6.6546
3.01163	3.56323
2.48498	2.09912
5.89357	6.31897
2.31482	3.1572
3.68862	4.64649
1.92574	2.71742
4.33613	4.45497
3.83907	5.0436
4.36288	5.11143
1.4279	1.90431
4.69962	4.94346
4.12312	3.55986
3.11953	3.09178
4.48531	4.47118
1.30925	0.660355
4.0903	3.68542
2.64051	3.87637
1.37643	2.88636
7.42225	7.0209
2.56128	2.79399
6.93298	6.8413
4.1913	5.31138
2.52762	3.91382
4.7786	6.08664
5.89833	5.24932
2.63498	3.72401
4.02063	5.25913
3.45095	4.28553
2.08364	1.02576
1.77024	3.48584
1.97809	1.95654
1.36341	0.318582
5.84083	5.50631
6.96465	6.32859
4.38586	4.33054
1.96832	3.40625
2.80872	3.20278
3.13559	3.84199
6.55718	6.57125
5.17155	5.78146
7.48924	7.39206
3.03883	4.49725
2.11558	3.48091
3.04521	4.36028
1.93269	3.23251
3.41857	4.28913
6.0754	6.28029
4.15049	3.65315
2.07246	4.21999
1.5865	2.69988
4.15449	4.23964
3.29887	2.93329
3.70381	3.96056
0.385148	1.73625
5.40487	6.17086
5.77696	4.84036
1.33271	2.02485
5.14214	5.26596
3.47186	3.96962
5.3009	5.60913
3.38726	3.98753
5.01104	5.76869
3.32164	4.33324
3.56359	3.74917
1.76657	3.35673
2.95384	3.92609
3.576	4.64254
6.06843	5.39134
3.23108	3.97456
5.4147	5.96272
1.24111	2.56929
2.11932	2.62302
3.63384	4.47223
1.77477	2.82305
2.41853	3.17259
2.8517	3.17188
3.19069	3.68613
3.82893	4.13472
3.01259	3.92575
6.88999	6.70319
4.67306	5.26497
1.90726	2.65525
6.1261	5.51121
3.48241	4.05181
2.85925	3.57292
3.37309	4.90017
3.09313	3.93812
6.24606	5.24031
3.74351	5.01073
1.90572	2.66436
1.90111	2.36936
5.70612	5.98139
2.95172	3.49024
3.28772	4.20225
3.5984	4.48064
4.05686	3.41779
5.63225	5.4358
4.42495	4.37391
1.03933	0.89653
2.54685	3.32743
7.27276	6.96324
5.06193	5.33484
3.99024	3.32746
1.85674	2.70934
3.52651	4.75393
1.70918	2.11502
0.410339	1.58053
4.22243	3.70725
6.90829	7.00937
0.536521	0.987652
3.99162	5.18949
4.62098	5.25932
5.78716	5.20606
2.54247	3.01812
4.22675	4.70421
6.40479	6.16955
2.34335	3.67595
5.71973	5.71954
3.73615	3.01325
4.82142	5.74969
3.20796	2.88553
0.730329	0.837506
1.4279	2.42489
0.593046	0.565293
4.69538	5.88593
6.43611	6.67215
2.98789	3.91949
4.99859	5.08011
3.24056	3.35434
3.49015	4.45263
2.85064	3.39958
5.13137	6.42411
0.657707	1.29326
0.944021	2.79762
4.81712	4.70706
7.17066	6.88521
3.3176	3.14301
4.88347	5.50628
5.06177	4.79344
3.78274	4.60392
5.75998	5.64739
4.38315	4.82174
3.15535	2.93495
10.5792	10.5099
2.90007	2.74975
6.09121	5.25583
8.26531	7.00948
5.22815	4.94203
6.14866	5.67574
1.42488	1.45991
2.90465	3.25246
4.22341	3.95814
2.72711	3.13545
2.33387	1.50405
6.47279	6.80111
4.39672	4.83933
4.11507	3.85028
1.28645	2.04355
4.79756	5.36322
5.50039	5.60031
3.84234	4.38595
2.88399	2.38904
2.27396	2.65999
3.09775	3.20029
3.18131	4.15869
1.7902	2.75762
5.48453	5.19713
5.26273	5.12782
5.32926	5.22502
1.62541	1.31755
4.75705	4.1535
5.17339	5.67779
4.07556	4.576
3.3584	3.05054
2.73365	2.79257
4.67467	4.46796
1.40861	1.96324
0.522692	1.14328
5.04561	5.1683
5.46127	6.27748
3.62557	4.41582
3.76715	4.16897
2.16873	3.99616
5.28776	5.61341
5.42854	5.04392
3.88571	3.97248
6.5637	6.16497
4.03899	4.00139
5.01232	4.61427
6.65548	6.37331
3.47472	3.91481
5.42049	6.04146
7.57901	7.57228
6.72601	6.67948
5.68729	5.69688
3.52756	4.66655
7.11744	6.35086
2.69822	2.41838
4.68072	4.44137
5.4315	5.53146
1.12121	2.74789
0.657594	1.62727
7.13752	7.05106
3.73538	4.24356
3.27906	3.73752
3.05277	3.25786
6.13841	5.75379
4.03652	5.31362
4.79401	5.77435
3.8777	4.02105
4.3254	4.73625
0.590202	2.00932
4.43409	5.75299
4.15409	4.70396
2.21733	2.99693
3.34886	3.50425
2.78016	3.01461
1.82538	2.53034
3.8696	3.82709
3.44954	4.02535
4.60188	5.05811
4.08503	4.39265
3.54183	3.84695
5.91654	6.47407
3.39519	4.29051
0.851705	0.728268
4.60403	4.40415
0.8953	1.23952
4.05863	4.26114
6.62504	6.24523
3.8835	4.18377
5.5986	5.56507
5.12761	5.19685
4.29541	3.59994
1.84039	3.17852
3.3577	4.95635
5.18795	4.61705
6.31461	5.46186
0.357508	1.6935
3.05605	4.34089
2.85869	4.09298
3.85081	4.6604
4.24487	4.57195
4.04466	5.62118
5.73889	5.67761
4.45319	4.23192
4.46386	5.67522
3.56046	4.32299
3.72068	3.46796
4.54177	4.29905
2.94983	3.6012
2.16408	3.34516
2.76139	2.7445
3.95916	4.52099
5.03151	4.78989
2.9337	4.31448
7.68141	7.43753
5.20185	5.78957
2.66045	3.62822
3.51089	3.0487
4.32056	4.22843
5.17519	5.2377
3.98496	4.52394
4.17867	3.98945
1.58111	2.13384
2.86463	3.75791
2.92056	3.18255
9.2287	8.25711
3.02092	3.95195
4.60227	5.57582
3.70632	4.03405
4.01959	4.32675
2.69642	2.64303
5.43444	5.48915
8.18631	7.81168
5.19326	5.08941
4.37009	4.5156
6.32238	6.65703
5.1037	4.8501
3.52156	3.54384
2.44607	2.92927
2.29372	3.83499
6.37661	6.02885
4.10814	4.12978
4.19505	3.97833
1.58356	2.00006
3.06165	3.21537
4.09864	4.0299
2.43165	3.01013
3.65973	4.00353
5.46423	4.64846
3.80252	3.8276
2.76401	3.14897
5.33057	5.1032
3.57959	3.55763
2.3977	2.39291
4.2076	5.37553
4.89305	4.32437
5.19764	4.9875
4.50655	4.92782
4.9766	4.94807
2.99606	3.75747
2.98602	1.79681
2.86278	3.73872
4.4761	4.23075
5.10239	4.38513
2.35751	2.75009
4.4591	4.33479
2.63205	3.47564
5.58906	5.67668
3.44429	5.04332
3.25623	4.1294
6.05159	5.91482
4.04218	4.45756
1.88548	2.70161
5.42243	4.9826
1.58223	2.73929
1.86469	2.92938
6.38296	6.479
7.53625	8.07856
5.34682	5.60563
7.1055	6.887
0.860213	1.63981
3.23525	3.85584
1.24559	2.93773
2.87945	2.87386
5.81244	5.29512
1.32123	3.15555
1.967	2.40236
2.12941	2.58835
3.85033	4.10743
0.576633	2.36831
5.95679	5.99851
5.78293	5.05869
3.58815	4.27503
4.61632	4.17665
4.87303	5.09996
3.20049	4.76389
6.44967	6.19059
2.81017	3.55951
2.38911	3.07846
3.59831	4.25589
1.97426	3.24318
3.73757	3.58279
2.1981	3.30528
2.86069	3.40589
5.31808	4.83952
5.37444	5.00197
0.694233	1.422
3.73716	4.00831
5.41828	5.04769
4.99571	4.95933
2.1486	3.3064
4.14677	4.1183
4.06717	3.72207
6.05468	7.00849
4.25921	4.62411
4.41422	5.39996
1.72176	1.48429
6.61936	6.49291
4.95146	5.09732
6.12071	5.94878
6.04733	5.99101
4.05055	4.48317
2.65921	3.23132
2.75413	2.09652
3.91878	5.14666
4.20236	5.5608
4.04261	3.99235
4.01741	4.63119
2.07875	3.80063
7.42356	8.25209
6.12618	5.6482
2.58554	3.969
4.03155	4.18168
1.74601	3.0583
3.59129	4.24932
2.95232	3.16383
3.80032	3.94702
6.7087	6.05529
2.65211	3.51114
6.37594	6.3847
5.87296	5.6466
5.39981	5.20705
3.87658	4.00716
7.66473	7.31768
7.30894	6.64941
3.87768	5.3739
6.27874	6.11797
5.23829	5.06794
4.70798	4.62637
2.04117	3.54888
6.59852	6.28862
4.45906	4.79285
4.86635	5.51387
3.10185	4.16031
3.55522	4.38736
5.02252	4.82286
1.94062	2.16809
0.97028	2.20008
2.77216	3.14431
2.59433	2.97368
1.29731	2.35623
5.41085	5.17053
5.64732	5.38337
3.76991	3.41036
3.83707	4.2993
3.21549	3.857
3.01642	3.78721
3.1366	3.83428
6.40752	6.52584
7.51369	7.02231
2.90091	3.103
3.67739	5.30972
4.65787	4.6687
3.73219	4.08074
3.58509	3.91052
3.45384	4.0951
5.65785	5.88447
3.4065	3.22527
4.42923	4.69855
2.80754	3.48547
1.97802	2.93175
4.75435	3.88761
4.60637	4.80338
2.24007	2.06971
5.95973	5.23264
5.55024	5.64345
1.53629	1.49147
5.16998	5.22171
5.3941	4.50274
7.58914	7.04109
0.909056	1.09423
5.0386	5.08504
0.485863	2.06658
3.59625	4.22075
3.12874	3.89839
6.2647	5.82533
5.11878	4.78717
0.333617	0.266764
1.4417	2.90643
4.69391	5.18472
2.98157	3.13821
4.29792	5.05157
2.54521	2.93927
1.41541	2.65007
3.99635	4.53359
3.0733	2.33952
0.449565	0.827596
3.22301	3.6765
8.89632	8.35961
1.10457	2.47818
6.82578	6.74644
2.84051	3.51128
3.93002	4.23324
3.74828	4.14002
1.66102	1.88367
4.62228	4.34243
4.46096	4.69771
2.87093	3.10364
0.726593	0.9593
1.51049	2.76205
5.75926	5.45439
2.91659	3.07064
3.5921	4.33357
5.42701	6.1207
7.17189	7.26635
3.66194	3.74812
11.1849	10.2638
6.28034	5.58794
1.49985	1.8529
3.30925	4.89669
2.38613	2.93414
3.62131	3.45664
4.36245	5.35805
5.45284	5.55486
6.88202	6.62278
4.26576	5.63111
5.7083	5.85769
0.824574	2.56562
4.53554	4.00991
2.82832	4.36638
4.59663	4.36456
5.67707	6.48421
3.77457	3.90728
2.94516	3.59423
0.686816	1.79399
3.71064	5.21836
1.32623	2.46315
4.77291	4.92448
3.8799	3.7623
2.54814	3.34946
2.88504	2.57718
1.85159	2.98783
4.69198	5.06937
8.75387	8.55199
2.27776	3.57794
2.20845	3.11004
1.74166	2.90908
1.10463	2.34778
6.21351	5.4788
7.93939	7.18942
1.2222	2.46613
1.18884	2.78045
4.63732	4.78122
3.4505	4.19858
4.37149	4.17054
3.50655	4.32208
0.60176	1.13343
5.80314	5.79736
5.34385	5.58014
3.73518	4.35128
5.39977	5.48846
5.81699	5.5821
5.19982	5.66436
0.0814468	0.773586
3.40644	3.90833
0.763866	2.30128
4.5341	4.58794
6.65948	6.17605
2.97931	3.91788
3.8747	2.71075
2.70338	3.02743
5.61757	5.48427
4.1075	4.45414
3.39244	4.1638
1.22465	1.50961
5.87788	5.6466
2.05022	2.72325
3.99375	3.72207
1.16222	0.47585
4.08353	4.56867
3.44096	3.69529
2.91397	3.72284
1.54901	2.5366
2.93325	2.86264
1.21974	1.81095
4.13481	4.36752
4.55718	4.00994
2.6407	2.38595
4.71978	4.45054
2.98405	3.77526
0.966132	1.9676
1.89738	2.20096
4.47691	5.50924
5.36068	5.76144
2.32836	3.25572
7.03053	7.09691
1.14116	2.69344
4.21141	5.04859
6.53234	6.01674
1.91332	1.62716
4.40552	4.93959
6.92344	6.66627
6.77342	6.54773
1.79436	2.51687
2.94879	2.7284
2.54436	3.59907
4.53672	3.9172
4.19284	4.44583
0.145367	2.73981
5.91228	5.67748
3.51685	3.33699
3.46156	4.05128
5.59465	5.72931
4.89224	4.62666
3.29472	3.46633
2.06332	3.33289
2.56934	3.4808
3.0202	3.51776
1.24559	1.53637
4.34743	4.17105
3.79681	4.34367
0.429319	2.25216
2.25137	2.31791
4.66821	4.91835
3.62237	4.34527
1.30681	3.27357
3.78415	3.56482
2.98083	3.4202
2.75175	3.28739
4.10617	4.8609
6.26932	6.40978
4.599	4.70875
2.56257	3.69245
1.46526	2.05922
5.01478	5.57621
7.18715	6.33319
4.38797	5.86531
2.08009	2.72972
1.6874	2.68766
4.41102	5.09252
7.1879	6.68758
2.97222	2.70462
3.21404	3.03393
2.44497	2.44196
3.70523	4.52981
1.85023	2.77683
2.52216	3.22658
4.30792	4.16717
7.95437	7.51498
3.15508	4.4091
3.18795	2.63616
2.99682	3.4301
5.49768	5.24932
1.97453	2.90875
0.230555	2.15402
3.73406	3.95732
2.86504	3.02769
7.42976	7.03326
6.97923	6.75512
1.07965	2.23122
7.01602	6.61358
2.97537	3.42076
5.42712	5.71146
5.53161	5.64572
6.0497	5.77562
4.86032	5.24932
4.18618	5.03942
4.6992	5.44541
5.68963	4.98351
5.25254	4.61595
1.36736	3.28005
0.00835831	2.09281
3.72035	5.31436
4.91332	5.1429
0.591066	2.0119
3.23071	3.93192
4.35816	4.92805
2.37543	3.1286
2.81873	3.73538
3.80979	4.96204
0.886777	2.57892
3.95669	3.84147
4.94495	4.79781
4.48208	5.26492
2.99612	3.12348
7.21837	6.98544
3.20384	4.37845
0.303424	1.89504
3.78534	5.02355
1.96075	2.77073
2.965	3.32978
2.69016	3.61783
0.900462	2.24076
1.89521	2.03987
3.80283	5.06037
1.22603	2.51541
4.32937	5.0024
3.705	3.87174
5.22913	5.4001
2.06757	2.9184
3.02825	3.59111
3.06242	4.40365
2.37854	3.03078
2.11872	3.40343
1.94247	2.21704
6.78046	6.05445
4.52283	5.15281
3.97864	4.08582
4.22118	4.50299
3.30479	3.87525
4.81571	4.70752
3.46972	3.66604
1.91416	1.8197
3.86047	3.89568
4.60917	5.12979
2.30925	2.88181
4.54755	4.67551
4.7205	5.428
4.30844	4.68059
2.25488	3.87712
2.45968	3.96499
0.154721	1.67693
4.45404	4.82496
0.646775	2.13111
3.10368	3.58579
3.21073	3.69245
2.7755	3.74984
6.15863	5.93437
5.22517	4.99696
5.46656	5.47064
3.61914	4.18458
3.79777	3.84567
3.76329	4.40775
6.04318	6.53441
3.39292	3.76313
2.96734	3.89541
2.82254	4.18376
4.87911	5.07529
3.58633	3.93839
3.58004	4.43547
2.14053	3.61628
0.669655	1.90494
4.9389	5.45277
5.14338	4.45726
3.4413	2.91634
4.51128	5.37334
2.66546	4.60105
3.28481	3.97695
2.85382	2.94189
2.43337	3.65435
5.10087	5.75833
1.76517	0.950352
3.20321	3.8992
2.27647	1.54679
3.31641	2.44196
3.21323	3.035
3.49109	3.78809
2.95285	3.37805
2.95136	3.62942
9.59593	9.4121
4.50662	5.04422
4.33936	4.64061
4.78825	5.66943
4.49183	4.15554
5.60241	5.81888
5.67383	5.27042
6.88844	6.22771
4.54473	4.56711
2.02769	2.95733
1.65166	2.33346
5.24381	4.705
6.91312	6.76257
4.00433	4.83583
3.92649	3.71304
8.56879	8.07432
1.32312	1.87776
6.63435	6.47171
2.20388	2.92639
5.34533	4.96397
2.71588	2.82305
2.01347	2.31858
4.59982	4.45095
5.53815	5.37075
2.12319	3.22342
5.49964	5.29965
5.85674	5.4364
0.613453	1.72374
2.58243	4.44702
3.95573	4.57125
2.64436	3.90954
2.49241	3.22328
4.35597	5.64934
4.6324	4.3437
2.74027	4.12854
4.87842	5.1015
2.67803	3.86863
3.12563	4.2772
3.5782	5.07257
3.97222	4.53048
2.86461	3.324
1.71483	2.38425
5.72101	5.48857
4.97624	5.27857
3.3087	3.94172
6.22326	5.82668
3.37498	3.30528
3.95224	4.73219
4.50133	4.71519
4.09185	4.66906
4.42931	5.13021
4.94686	5.03278
5.24015	4.60424
2.57112	2.79377
3.62933	3.71211
1.91679	2.89581
5.51411	5.47061
4.26014	4.79447
3.60298	3.84441
6.06118	5.41722
3.24248	2.97025
5.2336	5.95431
3.63735	3.72366
5.64654	5.57033
4.21737	4.07584
5.41532	5.25617
4.24986	3.34662
3.1569	4.38856
4.52743	4.044
8.06794	7.39398
3.57736	4.4215
4.58438	4.71927
5.14672	4.74939
7.79182	7.69893
2.95669	4.40995
4.4417	4.88873
4.33933	5.07837
0.598558	1.65327
5.5726	6.33262
3.9517	4.07429
2.21449	2.3527
3.85056	4.19211
3.98075	4.72308
6.30622	6.11439
7.03078	6.8177
6.22326	5.13809
6.10641	5.7338
3.07011	3.68339
5.78956	5.81069
1.67275	2.57719
4.92878	4.67046
4.72826	4.91828
6.25379	5.64198
4.42288	5.13901
0.512786	1.90536
2.92915	3.51058
5.26619	5.24665
3.28572	3.1276
5.92907	5.39947
5.30089	4.89798
2.95024	3.8863
2.90235	3.89199
6.25944	6.32981
3.08033	3.5141
2.10334	2.81075
7.15178	6.72144
4.46578	4.52185
7.13237	7.32685
5.09847	6.02917
3.81894	5.33836
1.60138	2.19043
5.25127	5.15693
3.02113	2.1138
4.37432	3.857
3.99494	4.10493
3.71541	4.10329
3.68015	3.50659
1.98771	3.31926
4.49559	5.09012
6.38726	6.3254
5.52877	5.09687
2.51996	3.13118
4.20243	4.44943
3.90824	3.61621
6.23433	6.12228
5.71135	4.79395
1.70492	3.19424
2.07272	3.12485
5.04751	5.75424
3.31542	4.33727
1.15488	3.07584
5.31039	5.53263
0.632368	2.06147
5.05148	5.21046
2.37396	2.84571
3.36641	3.98527
3.07019	2.83341
3.19461	2.19487
4.65465	3.89998
0.970991	2.33382
2.43929	3.44076
0.967417	2.22515
4.98419	4.91734
2.52027	2.94232
6.13707	6.52119
6.60501	5.51505
4.67639	4.15441
4.84148	5.04232
5.72265	5.74828
5.36497	5.9691
2.1992	3.74992
4.42741	4.94857
7.22567	6.92321
3.89938	3.76921
0.615283	1.48576
4.38133	4.82108
0.909482	1.7171
4.3633	4.22975
3.25233	3.71498
6.46461	6.27183
7.76257	7.58032
2.85555	2.51632
0.962999	1.47826
1.80074	2.49986
4.09193	4.21108
8.13052	7.6198
4.21809	4.27349
5.9639	5.97964
4.15938	4.516
4.93994	5.24506
4.96849	4.82932
3.08795	4.36505
6.06189	5.67903
4.06619	3.40686
6.86591	6.65649
1.09477	1.436
2.84446	4.5366
8.10524	7.68551
6.96273	6.65267
1.77428	2.83839
6.96422	6.69633
1.37727	2.61373
4.08325	4.81137
4.33737	4.86439
2.76462	3.41494
3.76323	4.50635
2.99077	4.07472
6.17902	7.29583
1.34596	1.36002
4.19505	4.42432
5.11412	5.80362
2.15863	3.24932
1.95854	2.45214
2.35002	3.34702
5.92729	5.77879
8.47229	8.1461
6.76014	5.30908
5.66599	4.63752
5.9603	6.26066
4.65999	4.14744
4.88422	4.34829
3.84479	3.92739
5.05858	4.67602
5.76336	5.47286
1.13397	1.5366
4.41535	4.41102
4.24703	4.38036
2.34238	3.89737
5.53584	5.66916
6.75024	6.77402
2.9575	3.40863
2.25991	1.39134
4.1101	4.7211
4.16695	4.4729
1.77746	2.19752
6.6041	6.82431
4.86586	5.19929
3.79422	3.96553
3.24112	3.65772
2.83471	3.4088
3.93677	4.06001
5.30531	5.11741
0.159506	0.659
2.5604	3.84179
4.27552	5.14784
3.5685	5.17438
0.363872	0.723436
5.13119	5.66381
2.48458	3.84017
4.90157	5.65576
5.94936	6.37154
2.26401	2.85797
5.87811	5.43195
5.2703	5.65843
2.93864	3.94956
1.43359	2.6076
3.18945	3.34017
5.46369	5.20625
3.07786	3.83937
5.68038	5.50955
7.38118	6.50991
4.79672	4.6126
5.69364	6.05667
1.16327	2.04017
5.45908	5.01924
5.33292	5.80594
6.09919	6.17835
3.16008	4.02586
3.59251	3.77892
4.00772	5.19704
1.44798	0.82978
5.32398	5.0853
1.94515	1.76282
3.19845	2.79794
3.57948	4.96728
2.44301	4.18519
4.45646	5.50033
6.40308	5.9606
5.09499	5.52675
3.4386	3.45469
3.65672	4.10872
4.36955	4.44356
2.1101	3.13614
2.78498	3.93895
3.86281	3.96736
4.54793	5.20723
5.12148	5.44708
7.65401	7.14988
7.04892	6.52522
7.96614	7.82719
3.93297	4.06841
4.04368	4.51702
1.57692	2.74549
3.66547	3.50484
5.63093	5.69493
3.51279	4.06911
1.27178	2.18631
6.22344	5.96637
6.81711	6.55734
4.7463	5.41768
2.76376	3.37017
4.1469	4.53753
2.70054	2.89748
3.8901	3.98887
6.30901	5.87158
3.82488	3.96654
5.40973	5.61081
5.93203	5.21726
5.13962	5.83176
2.55923	3.15388
4.9139	5.65933
3.09823	3.82407
5.85307	6.26874
2.8088	3.56037
5.82803	6.2829
2.06533	1.84493
4.77318	5.57224
5.34806	4.96082
2.04852	2.93658
6.64488	6.26729
0.590202	0.947922
5.60466	5.0666
4.31568	5.33195
1.43134	2.12348
2.02634	1.81578
0.389483	1.38743
0.648105	0.404375
5.03466	4.93431
0.653856	2.0005
4.59894	5.3793
3.76176	4.99664
6.89499	6.46867
1.27813	2.58246
4.64594	4.68939
6.33944	6.51379
2.33359	2.68693
5.83654	5.53766
5.03635	4.45285
3.04261	4.2448
7.45072	6.90239
5.2518	6.24572
4.7054	5.10097
2.71876	4.16426
5.06773	5.95304
3.61213	4.31169
3.8368	3.95424
1.68591	3.63521
0.456916	1.59651
4.44359	4.59095
5.79468	5.15114
4.39099	5.28257
4.8961	6.27053
2.19357	3.62019
1.3543	2.65502
5.64677	5.50967
5.72499	5.08811
3.86644	4.17317
2.98493	3.41782
3.94713	4.8442
4.14162	4.56906
0.0653271	1.68347
4.01572	3.79111
5.82538	5.55565
0.629196	1.77771
2.44693	2.92936
1.32014	1.29239
3.6039	3.69415
8.85374	8.59293
5.78372	5.23889
0.351631	1.18127
2.29567	2.81585
5.7751	5.3977
1.1444	0.51461
6.7179	6.90228
6.37432	5.68355
1.88823	2.44792
6.8576	5.84217
3.61467	3.78254
8.58327	8.11129
5.11661	4.22681
8.75385	8.08461
6.43941	6.17725
3.23957	3.7236
4.46733	4.49256
7.39944	6.29995
3.31511	2.82408
1.37585	1.20817
1.02113	0.976301
4.00283	3.67207
3.3072	4.57125
3.72917	4.26784
5.94165	6.18265
3.26934	3.37285
6.23413	5.51123
6.25943	5.80101
2.47712	2.76463
4.43372	4.51463
3.03316	3.18186
4.28742	4.36737
6.40412	5.98343
4.61772	4.21807
2.52993	3.26622
6.68332	5.9492
3.61051	3.07637
4.85451	5.24932
1.07605	0.990585
3.93068	4.36659
1.50295	1.37017
5.12322	4.7109
3.61347	4.13384
1.42611	1.23854
4.30994	4.03421
2.91029	3.44196
8.17609	7.93025
7.11406	6.41488
5.93877	5.97905
5.52829	5.42277
1.10597	1.88557
4.45669	4.58789
4.81211	4.30287
3.76995	3.73794
2.48679	2.59397
7.73071	7.3272
2.50595	3.41551
5.01981	5.22044
4.6756	4.91206
2.56334	3.01522
3.38726	3.66436
3.53093	4.21079
0.840189	0.795363
5.14072	4.739
3.48174	2.65804
5.08411	4.69252
4.63604	4.44034
5.31136	4.74842
7.50044	7.52234
8.02849	7.8104
5.03278	4.88412
7.13298	6.32924
4.81601	4.9415
1.4106	1.89629
4.65463	4.22478
2.94936	3.7441
6.46621	5.97663
2.11776	3.33536
3.7531	3.87735
7.79081	7.57125
4.50624	4.76698
4.39491	4.40623
4.98929	4.51997
7.43257	6.58339
6.64103	6.23195
7.293	6.83998
5.25652	5.5741
5.90648	5.57676
5.59128	5.67563
5.5225	4.91102
2.90572	2.70283
4.71872	4.64716
5.15503	5.27449
5.93692	5.92844
4.80449	4.93373
4.87392	5.21434
4.67582	5.01081
5.57341	4.81166
5.21265	5.06625
5.09997	5.19487
2.04212	3.09466
0.699199	0.905911
6.27054	5.971
3.54513	3.92499
3.33966	3.11123
1.93569	2.01485
3.59671	3.18792
6.24217	5.69184
5.67866	5.67593
7.21434	6.74858
2.69494	3.03916
4.59924	4.65579
6.98032	6.08958
1.28608	1.97822
0.130915	0.823054
7.97535	7.66615
5.7477	5.31566
4.56038	4.86279
4.01492	3.4726
3.98078	4.47661
4.44836	4.32179
3.58816	4.16501
5.32165	4.72783
2.23225	2.12079
6.82175	6.52122
5.89562	5.42572
5.65787	4.58853
4.72053	4.40511
8.19301	8.26046
2.77789	3.17088
4.69486	4.87792
5.30342	4.96755
5.34065	4.59017
5.42437	5.268
3.72126	4.03633
4.43042	3.8654
2.96044	3.13123
8.18167	8.09062
2.56314	3.31817
5.08154	4.7067
7.59538	6.63424
5.57333	5.118
5.70656	4.65778
5.22401	4.62714
6.05968	5.37131
5.41315	4.78903
4.54613	4.24932
6.24701	5.60519
5.57586	5.17489
4.53147	4.52764
4.34379	4.56161
3.16	3.4257
0.839767	1.41643
4.46492	4.62225
5.69819	5.96553
4.32821	3.5303
5.69498	5.58238
6.85858	6.37192
6.88225	7.02024
0.244297	1.39587
3.54894	3.9081
1.80544	2.69552
1.55284	3.0146
1.07336	1.93543
3.25006	4.24729
5.63993	6.06807
2.84046	3.0448
3.61679	4.09453
3.73406	3.55865
2.53781	3.62041
4.33705	4.93079
5.04261	5.13684
3.15942	3.08373
4.81827	4.32332
3.58755	3.86466
5.98068	6.19748
4.23836	4.32208
4.25137	4.68048
4.41034	4.64764
1.75683	2.77578
3.42234	3.78767
0.620007	1.17464
7.12641	6.52087
1.36568	2.70656
0.487296	0.899327
4.2493	4.2948
4.60631	4.90895
3.82392	3.84537
4.73522	4.78546
0.306092	1.6612
4.8916	4.77983
4.31046	4.17252
2.99424	4.01951
2.37427	2.99769
2.29104	3.02002
2.00094	3.33383
7.17415	6.5545
4.231	5.07833
0.483931	1.65
6.70573	6.32425
6.10255	6.30835
3.96846	4.76824
4.48679	4.21455
6.12602	5.45095
4.30974	5.09426
5.83536	5.18589
3.06471	3.97527
3.99283	4.57332
6.22703	6.85717
2.27093	2.98493
2.35267	3.0448
4.74375	5.42213
2.18616	2.49978
7.6514	6.80099
6.38726	6.4747
5.82093	5.26217
5.38008	6.74845
1.45211	3.47618
7.17799	5.91372
4.69211	4.46766
2.9932	4.68675
5.90056	5.76707
1.91332	3.51235
4.45642	5.21455
4.69616	4.90713
3.42508	4.91038
4.77731	4.55744
2.43788	1.51997
4.81108	4.36724
5.55718	4.825
4.03135	4.34845
3.63118	3.30625
5.11229	5.85983
4.78487	4.7109
5.13475	6.08992
4.27416	3.70203
2.45165	2.92889
2.36454	2.47639
5.73453	5.938
5.63642	5.42466
5.84762	5.64627
5.27401	4.95305
5.14618	5.99475
6.33479	5.9014
2.72455	3.96398
5.91438	5.45995
3.54199	3.93203
4.53388	4.77704
7.61822	6.87158
4.83378	4.96682
7.05909	6.31345
4.65029	4.06732
2.31745	2.83271
4.5836	4.97975
3.87334	4.90163
5.19153	6.92806
5.41666	5.55847
5.73045	5.81066
6.05949	5.2427
5.8929	5.56999
6.16144	5.50871
6.1072	5.45962
4.92134	4.99483
6.50329	5.81732
5.62969	6.9509
4.76836	4.72353
8.86567	8.28523
4.71954	4.30036
5.59211	5.72664
5.58008	5.52433
4.73965	4.21411
5.89922	5.89621
5.78851	5.3664
5.14526	6.04011
4.08476	4.17101
7.04984	6.48306
4.96973	5.16744
1.50655	1.85077
1.61573	2.30787
5.14453	4.68573
4.45764	4.28647
5.45631	6.09106
2.16265	3.09042
3.26808	3.53311
5.15612	5.07004
5.9569	5.37259
1.87804	1.30714
6.38878	6.43111
0.854608	1.65366
0.142948	2.07213
4.24756	4.77151
4.42545	5.06056
5.50801	4.9115
4.63348	4.58135
4.03458	3.90403
8.43496	7.77351
4.57405	3.42489
7.35648	6.90972
6.43067	6.33551
3.6378	4.29134
5.30895	5.21777
4.13928	4.4835
4.10139	4.66634
6.13442	6.16433
4.73201	4.6353
3.32111	2.60886
5.31207	5.07859
7.37578	6.99319
3.54045	2.77195
8.10322	7.42665
1.61943	1.6567
5.60335	4.99331
3.11103	3.57984
5.17823	4.81811
2.40393	2.79268
2.81468	2.65437
5.15863	5.23111
6.23612	6.00009
3.26229	4.00232
4.23716	4.5132
4.448	4.82725
3.90343	4.87838
5.58633	5.68627
1.42942	2.01053
2.42225	3.53472
3.87781	5.16563
5.56531	6.21217
2.98746	3.37704
3.95736	4.33058
3.20926	4.3435
3.71729	3.72406
0.678859	1.92739
3.08195	3.65872
0.429995	1.79408
1.19396	2.35817
1.69822	3.20175
3.90018	5.42465
3.71748	4.95786
3.73726	4.59167
5.08043	5.12313
4.80309	5.27463
2.41241	3.53156
0.0702679	1.06197
2.47222	3.15371
7.75559	7.97738
4.80903	5.14437
3.93052	4.84506
4.14561	4.71222
2.25706	2.32771
2.62533	3.79874
5.54816	5.95906
2.7226	3.91724
3.15508	3.4091
5.2203	5.28458
4.69685	4.43769
2.74359	3.48937
2.57736	4.1502
5.08015	6.65651
3.80484	4.94229
0.874065	0.662419
4.60915	4.24702
4.08734	4.30803
6.43854	6.35012
7.40327	8.24099
8.31457	8.03458
0.519528	0.970659
3.21774	3.72194
3.66018	4.77181
7.61816	8.11523
2.94365	2.63579
3.61722	2.97562
3.77696	4.62502
5.29322	5.0507
4.08896	4.40913
3.86187	3.50892
7.25385	6.34413
4.85674	4.82686
6.38228	5.93306
3.89092	4.26895
7.72441	7.23192
5.93539	6.07176
4.56504	4.62844
7.06814	6.64621
4.95839	5.18744
2.00157	4.24625
3.33479	4.61189
3.60714	3.96971
6.32271	6.59235
5.99783	5.92289
5.30063	5.7962
3.6378	3.10406
2.87761	3.01335
3.76363	3.77127
1.83784	2.37798
5.72552	6.27293
7.35106	6.74629
0.622149	1.31429
2.94913	3.37358
3.08531	3.9087
7.24489	7.08851
2.82402	3.50344
5.35073	5.86599
4.74229	5.32053
3.24963	4.00305
2.30644	2.63601
1.4825	1.982
1.93058	2.54255
5.99964	5.76194
4.24524	4.34885
2.51469	4.33072
3.69583	4.0052
2.90113	4.29035
3.09566	3.46067
3.60787	4.4745
4.53138	5.07069
5.11146	4.9699
4.03984	4.48627
1.4381	2.37916
1.04411	1.61072
2.90001	3.53862
2.3706	3.91552
2.62054	3.30137
2.53257	3.16389
1.41877	1.69587
3.12637	3.0584
3.45815	3.15029
3.65493	3.96493
4.69181	4.12635
3.61163	3.79681
0.521556	1.55473
1.70856	1.72262
5.55718	5.24932
1.15119	1.32875
1.60671	0.654995
3.90605	4.44756
4.62644	5.352
5.66653	5.41038
6.51053	6.18564
4.89293	4.38893
1.43579	3.41707
5.41866	5.87765
3.1507	4.12496
5.34464	5.57181
0.371314	2.13384
0.230751	1.15171
3.82629	4.04988
4.62502	4.16977
4.25762	3.89657
7.02185	6.46118
2.67714	3.17224
2.54311	2.93786
3.56364	4.06313
2.09229	3.308
7.38635	6.84705
2.61347	3.41882
8.07814	7.5558
2.85305	3.93292
6.65404	6.61855
5.08934	4.96354
1.51279	0.857002
4.13598	3.6662
0.253399	0.460112
3.94156	3.79055
5.26869	5.85426
4.48539	4.75264
3.97502	3.73274
3.28007	2.56282
3.94011	3.97713
[truncated: 9,430 more rows]
