# Supplementary material for: Dynamic m6A methylation facilitates mRNA triaging to stress granules
Source: Life Sci Alliance. 2018 Jul 3;1(4):e201800113. doi: 10.26508/lsa.201800113 (PMC6238392; doi:10.26508/lsa.201800113)
Supplement: Supplementary file 5 [file LSA-2018-00113_SdataF4.xlsx]

## Sheet: Figure S2A
Writers knockdown
		METTL3	METTL14	WTAP	Scr(Scramble)
knockdown	Value 1	-2.79	-2.495	-2.44	0.87
	Value 2	-2.685	-1.15	-2.135	0.645
	Mean	-2.7375	-1.8225	-2.2875	0.7575
	Standard deviation	0.0742462	0.951059	0.215668	0.159099
Replicates	2
