# Supplementary material for: Dynamic m6A methylation facilitates mRNA triaging to stress granules
Source: Life Sci Alliance. 2018 Jul 3;1(4):e201800113. doi: 10.26508/lsa.201800113 (PMC6238392; doi:10.26508/lsa.201800113)
Supplement: Supplementary file 9 [file LSA-2018-00113_SdataF8.xlsx]

## Sheet: Figure S3H
Correlation between genes detected in PAR-CLIP under different stress concentrations
200 µM AS log2 (RPKM)	500 µM AS log2 (RPKM)		Replicates
6.99991	7.5394		2
7.93477	9.17424
2.75392	3.76632		R²= 0.883	Pearson correlation coefficient
4.445	4.80973
7.521	8.13364
5.40237	6.75996
5.96409	5.57585
4.13365	4.43771
5.72248	5.51407
6.25353	6.05704
4.94236	6.0138
1.94952	1.35883
3.60423	5.04998
4.41446	5.50922
4.51714	5.53574
3.88089	4.36145
5.59289	5.13366
5.62315	6.32705
7.61369	6.22807
2.34579	4.40132
4.26753	4.32146
6.82329	6.21645
5.49905	4.07613
8.13601	8.65488
3.55315	4.25503
3.07703	2.53612
2.71285	2.08209
5.60118	3.44725
3.15181	3.88542
2.60394	2.2416
4.35398	4.76029
5.39927	6.07008
4.41128	4.72516
5.39052	5.64719
3.51629	4.60688
6.0823	7.40064
8.90335	9.17867
4.83986	2.60856
7.00164	7.05256
2.54586	2.52544
7.16589	6.56111
8.01872	8.00047
6.61628	7.38849
5.10739	5.1163
4.04835	3.56128
6.16203	7.67573
4.20842	5.17288
3.57448	2.01118
10.8595	11.2282
2.41169	2.78584
5.05614	5.98884
5.05463	5.60314
5.08263	6.14789
4.60808	5.03764
5.83413	6.84657
6.00245	6.63796
4.96183	5.82306
9.23476	8.84699
8.18381	9.17545
4.89068	4.53017
6.35034	3.40274
5.77597	6.29919
4.65017	5.60653
5.81557	6.86479
0.785828	1.89532
3.97526	3.86441
6.0254	5.87871
6.54011	8.14577
4.68515	4.59974
5.22209	5.19882
4.84319	6.27034
5.32914	4.77076
2.98252	3.99684
0.256656	1.77093
4.22687	4.42791
5.80156	4.30335
2.61078	4.1162
4.67599	6.66631
5.0097	5.21941
3.39259	4.148
6.63012	7.26378
5.5162	5.9133
1.17059	1.39606
5.47229	5.81139
7.45149	8.28734
5.33028	5.47221
7.5745	7.44197
5.87352	5.10296
2.84497	1.49396
2.59545	1.59135
6.21392	6.61009
4.05013	4.10852
4.17144	3.58587
6.89145	5.71224
4.97781	5.53709
6.06681	5.77439
3.60391	3.06501
5.69481	5.89108
3.06545	3.6239
2.675	2.03102
6.04098	5.67288
5.296	5.45206
3.48674	5.33994
4.32478	4.9159
5.38307	6.24168
4.88633	5.98683
3.66985	4.77824
7.20562	6.96838
3.79844	4.02737
7.24234	8.31571
4.78738	4.8873
3.51425	3.85289
7.40209	7.21498
4.66216	5.55462
3.71612	4.16854
5.55507	5.65771
4.78282	5.65796
6.7378	6.10395
3.19743	3.15756
3.67314	2.88046
7.59109	6.75999
6.56029	7.04105
0.112797	1.04645
6.16359	6.42849
1.97673	2.16224
4.95502	3.9568
4.51622	4.31666
5.08378	5.50889
4.71094	4.53366
6.08441	4.95587
2.3293	1.99656
7.01643	6.94175
1.44723	1.37164
6.27731	6.10159
4.92519	3.96237
3.77538	3.47999
3.29812	3.09311
5.71697	5.6477
5.86874	6.33572
6.12242	5.47015
10.1127	9.92117
4.90086	6.0466
0.87181	2.32774
6.2629	6.76512
4.34295	4.2949
3.1992	4.32035
6.97869	7.56664
3.30293	2.83302
5.66576	7.36513
2.67646	2.13928
4.7067	5.91271
6.14489	6.07504
3.90733	3.29351
8.11535	8.47635
5.82172	6.73302
4.65243	3.90652
3.47818	2.34868
2.9822	2.31393
4.86916	4.85059
6.01586	5.43528
2.48605	2.16316
2.9209	4.2475
5.9476	6.71339
9.32369	8.32132
9.45556	9.90513
6.40332	7.6829
3.81319	4.7137
0.758437	1.68743
4.05618	5.83413
3.7404	2.8243
7.04738	7.56942
1.92666	0.315784
5.55262	6.36631
5.85494	6.94819
6.58544	8.00372
5.05604	5.13887
5.10493	5.28603
7.15888	6.57707
7.51579	7.04092
7.74575	8.84438
8.5534	9.61776
6.67168	7.28735
4.98898	4.48071
2.55933	3.89657
4.67816	3.91323
5.03937	4.88561
4.71547	5.0141
6.47624	7.40459
2.99916	2.00701
4.41176	4.3256
6.80318	7.28552
3.0788	3.95142
7.13686	7.06484
5.03453	4.18167
2.74371	2.09807
2.29601	2.10138
4.98084	5.3562
4.87948	4.95415
4.01046	3.32146
4.12968	5.57114
5.08674	5.80337
4.08665	5.26785
6.23018	5.93739
4.74481	5.69888
5.46811	5.96332
4.32584	4.32261
6.27557	6.73186
8.39944	8.50824
4.62795	4.17844
1.9421	0.947914
4.35233	4.61989
3.98419	5.42894
5.36901	6.31803
5.37592	6.93104
5.04604	4.68309
4.52448	5.26512
4.46849	4.22938
7.3311	7.57539
3.37733	3.7973
3.82024	4.99427
5.3682	4.27882
4.11506	4.60402
6.36255	5.4571
4.98383	5.55467
3.18303	2.95089
5.26621	5.06433
7.30712	7.69045
4.74851	4.82173
6.04485	6.32998
4.30773	5.70574
3.10724	2.5227
9.90519	10.184
3.2257	2.66464
7.6402	6.87563
2.77322	2.51774
5.90551	6.57112
5.89606	6.24816
7.47248	3.65313
6.2352	7.05149
2.89786	3.89346
3.75438	4.31215
5.90575	6.70743
3.68449	3.59362
3.3392	2.49919
5.43659	4.77172
5.24529	3.79131
2.03294	1.0562
6.45345	6.56932
4.06175	5.86718
4.70057	4.01729
3.41262	2.37635
4.70951	4.61197
0.410281	0.47672
8.57092	8.4817
5.90253	7.52919
1.36036	0.914673
6.59422	6.17613
3.12231	4.23444
6.21256	6.69207
5.20021	6.48852
7.34462	7.97747
9.81583	10.3237
4.38259	4.56531
5.79399	5.45702
2.19736	3.80666
1.46887	2.40054
4.72043	4.76701
5.23079	6.68999
1.69132	1.88081
0.794349	0.69193
4.63458	4.88518
4.88636	5.38106
4.85764	6.05653
5.81388	5.27939
5.42171	7.27364
5.75515	5.85504
3.82582	4.84971
3.60023	3.15543
2.20067	1.96883
0.676264	2.29384
1.77053	1.53688
5.52439	5.91644
4.96068	4.59356
2.00864	2.11566
5.53468	4.84209
6.05349	6.42124
3.43736	3.99804
4.41657	2.58828
4.57106	5.84813
3.31798	1.15082
4.21842	4.66787
4.38295	5.92161
2.99991	2.89113
2.74928	2.11427
3.9667	5.47099
3.91373	4.40984
9.52377	9.66806
6.70847	6.25674
3.20766	2.98501
6.41733	6.36309
3.696	4.08496
5.99226	6.37917
2.21202	1.30681
7.55382	7.38206
6.15488	7.33565
4.28572	5.37523
5.27977	6.24567
5.01214	5.58256
0.975826	1.31719
5.02593	6.28097
6.69037	6.81894
5.59096	7.76999
5.42061	6.00881
7.6971	7.54942
0.805654	0.718382
4.83246	5.03296
5.8902	7.03079
4.13133	4.78096
5.30861	6.33068
6.05829	6.59441
5.84539	6.70388
5.66236	7.09139
4.69939	5.2241
4.43316	5.76965
2.28398	1.57866
1.15868	1.04625
6.29265	6.2491
6.44606	6.66748
5.19545	5.33534
7.30728	7.26208
10.5385	10.5526
4.70928	5.80869
5.09169	4.41294
1.78935	2.84339
1.76489	2.38608
4.54304	3.69244
1.7602	1.39834
4.2081	4.30223
4.53916	5.25199
6.67545	7.66142
5.1533	4.62478
4.03878	5.13114
5.99852	7.04043
5.77894	4.93338
5.60058	5.59662
7.04058	7.45093
5.12926	6.74437
6.99034	7.77802
6.52005	6.43925
0.442354	1.4508
4.05604	4.76824
6.52708	7.00454
5.39509	4.39204
4.09589	5.8305
4.71876	3.40666
1.9714	2.49249
7.84462	7.47546
5.13647	5.31559
0.602556	1.67267
7.39344	8.20577
7.61438	7.34389
5.54007	5.55494
2.25025	3.45383
5.60335	5.9349
3.00136	2.88766
2.00288	3.70745
4.36601	4.08068
5.74527	6.85765
6.20207	6.15757
4.38012	4.69363
4.51782	5.28223
4.48011	6.45954
2.96823	1.95163
6.18921	5.44417
4.83607	5.14489
4.32119	5.80004
4.55776	4.83064
5.77861	5.90131
10.8136	8.87353
2.7493	3.19906
3.39336	4.21318
5.53165	6.77669
9.4075	9.90994
3.35965	3.85483
6.153	6.0005
5.98698	7.3163
6.18113	7.72199
2.42085	3.86167
6.34953	7.97275
5.53257	5.38461
4.7062	5.30731
4.78978	5.91708
5.10547	6.00913
1.48713	3.14604
5.67094	6.25675
0.388477	0.973549
3.50446	2.87647
5.64741	6.00322
4.21431	3.77065
6.70273	8.59739
4.37774	4.29102
6.4296	6.95184
6.76441	7.10652
4.05644	3.07665
4.97301	4.7475
4.81657	5.30165
5.13641	6.52442
3.43643	4.78674
7.95835	9.26914
5.86437	5.82897
4.98485	6.03009
5.0536	5.8958
4.13159	3.93651
1.82021	2.87493
5.17698	5.88003
4.27815	6.11631
2.97389	2.63976
5.45429	7.36647
4.75178	4.05912
4.15557	4.16458
5.79409	6.62998
4.17964	5.44991
4.55828	3.22837
3.58473	2.3848
3.02412	3.29946
6.00156	6.01377
4.15695	5.38131
2.76081	3.33734
9.4299	9.78989
4.7374	4.91174
1.97007	1.65237
3.02659	3.5751
5.42963	4.92196
6.08142	6.11821
3.2442	2.73418
1.61254	2.59295
5.15566	6.05444
4.0595	4.17168
9.05004	8.42949
5.391	5.53328
5.64896	6.1723
3.25059	3.292
7.49588	7.62821
6.06932	6.8147
0.950865	0.793031
3.43846	3.43013
7.65307	8.23875
3.54495	3.55166
3.21541	4.42421
3.49852	5.21361
6.0042	5.65301
6.23521	7.71516
4.81283	4.84368
3.33158	2.83936
6.67157	7.41923
1.39763	2.71582
5.53668	4.7525
4.78124	6.48841
3.77243	4.61226
5.3484	5.92433
6.25584	7.64763
3.65039	4.41869
3.08405	3.98054
5.61826	6.65718
2.99202	2.5786
4.00461	4.13692
3.44805	4.06299
5.49921	6.13602
8.516	10.0276
4.98265	4.63901
6.60723	7.62284
3.90656	4.25836
0.0244109	2.29114
4.69992	4.24536
6.75734	6.07834
1.5719	2.21825
4.9623	6.10267
5.79751	6.01486
3.11527	2.46262
5.94051	6.10493
4.05997	4.67465
3.24687	3.75706
5.96259	7.35118
5.9192	6.78171
3.9342	3.71555
1.67005	1.19862
5.32684	5.41296
5.28944	6.62855
1.32935	1.89471
3.04753	3.63162
8.44559	8.07016
0.845666	1.67495
0.426876	0.90713
3.37775	5.10911
4.87279	4.41663
5.98308	5.87493
4.03815	5.17969
7.93144	8.96331
4.30188	4.48898
3.31224	3.10073
7.48314	8.57421
3.88649	3.78783
5.96466	7.04641
3.43363	5.19913
6.31656	6.72064
6.04518	7.5134
6.55928	5.86204
0.0235621	0.497373
2.0662	1.65957
6.44202	7.29822
4.49209	4.48705
3.85969	3.58253
6.63396	6.54226
2.56714	2.54562
4.87997	4.42478
4.00756	4.14634
3.14895	4.38055
8.36588	7.10599
3.46967	4.85892
8.0698	8.00596
5.86651	6.54007
4.32263	5.74358
7.90194	9.18358
4.95879	4.84602
3.84243	5.77371
5.94891	6.74659
4.72128	5.38668
2.85755	1.50108
1.07417	2.87884
4.61102	4.18231
6.60587	6.46315
7.34907	7.03485
4.94302	4.24492
2.281	2.78927
4.98879	5.11637
3.45562	4.23721
0.447831	0.0849725
7.91017	7.78219
7.04636	8.00763
8.2913	7.28414
5.07992	5.62766
4.70225	5.26574
4.57413	5.28171
3.77872	3.46193
4.34102	4.85483
8.4149	9.17244
4.77564	3.72827
3.07181	3.96168
2.3195	2.29577
4.83738	5.54349
6.55045	3.39496
4.35801	3.59045
2.7318	2.89933
7.52689	7.93926
8.41597	7.27959
2.37606	1.95513
5.36722	6.06986
5.17484	6.71449
5.3718	5.40481
6.0005	5.88484
6.84383	7.36804
5.38723	6.50398
4.90634	4.65108
4.10487	4.41845
5.09033	5.84544
6.24189	6.8398
7.28934	6.50192
4.09686	5.83428
7.24505	8.46013
4.39947	5.19563
3.59818	3.15847
5.67126	6.60879
6.02624	4.25537
3.08534	3.56355
3.49495	3.26009
4.79407	6.21544
5.47399	6.8157
4.48873	5.88655
7.18137	7.79689
6.80896	7.33111
3.60495	3.80974
7.89582	8.17163
5.32603	6.3613
3.97547	4.6915
4.93431	7.16386
4.1744	5.32438
7.04722	6.55744
5.5225	6.90763
2.28199	2.07994
2.51125	2.94808
6.221	6.70891
4.63645	4.87115
5.20026	6.05596
5.6174	6.45668
3.93891	3.86124
6.89392	7.8888
4.83759	4.50609
4.09192	2.33608
3.11119	3.46022
6.75371	8.36965
5.63996	7.04682
4.6177	4.71567
5.92895	5.789
5.42533	6.63453
4.07665	5.2355
2.29533	1.97828
4.07259	4.52156
8.30128	8.5799
1.46399	1.19842
5.88693	6.64336
6.62341	7.04853
5.54499	6.06347
2.44085	3.04641
4.2854	4.46068
7.57126	9.12921
5.38792	5.72234
6.69036	7.17761
4.7954	3.39168
7.66622	8.20295
3.66554	2.92584
0.366162	1.67509
3.33798	2.86113
6.05312	8.31532
8.03789	8.62814
4.84381	6.00245
5.73283	5.79764
3.86752	3.66293
4.09355	5.59556
2.44898	3.96421
6.6847	7.90144
0.454673	0.934722
1.83366	2.95493
7.18568	6.38006
0.615467	0.359651
8.10459	8.47034
4.26181	4.17812
5.89383	7.07215
6.79701	7.35853
4.86353	6.0628
5.86643	5.62453
5.94697	6.22707
2.20956	1.64589
3.22043	1.90148
3.96592	2.93273
11.6669	11.4637
4.43452	2.97622
6.27852	5.38472
10.0756	10.3808
6.58501	5.63846
7.68078	6.28533
3.59698	2.05325
5.17264	5.69918
5.16582	5.70744
2.9756	2.50167
1.94181	1.89648
7.85125	8.90885
6.6742	6.41976
5.86107	7.44011
1.79928	3.10217
5.35659	5.74401
6.50627	7.45524
5.52673	5.55379
3.2841	3.32473
3.97039	4.43602
1.56667	1.47625
4.37855	5.08422
4.57918	6.28105
5.68028	4.65552
5.87528	6.15559
5.12957	4.52262
5.3484	4.68464
3.0709	1.04376
5.69758	4.70375
5.97077	6.21001
5.08598	7.27275
4.50853	4.40777
2.63114	3.43709
6.08982	5.57533
2.17604	2.15073
0.822369	1.91217
5.0128	5.92918
7.46293	8.643
4.34253	5.67043
3.74914	4.15787
4.13286	4.99568
6.5262	6.32585
6.79061	7.24197
4.01963	4.52642
6.40069	6.611
3.89803	4.84924
5.31113	5.18034
6.13561	6.15398
4.60344	4.57545
7.32474	8.34217
8.2886	8.96004
9.21797	10.3081
5.48959	6.97118
5.40739	6.85046
6.96747	6.45774
4.65212	4.23878
5.73259	5.66104
6.1292	7.01451
1.96593	2.43629
0.711839	2.89213
7.22336	6.92558
4.26315	4.95059
4.9096	5.44159
4.08285	4.02877
7.7763	7.75296
6.05254	6.07833
6.72745	7.03543
5.07412	5.58877
5.53775	6.23243
1.8202	2.89103
5.36905	7.19403
5.46183	6.17756
3.72593	3.36666
5.52225	5.58231
2.42146	2.92212
2.68227	2.10935
5.48636	4.97639
6.1098	7.21003
6.09475	6.54788
3.92882	4.41691
4.64467	5.23908
8.79886	9.49713
4.40223	5.30285
3.94055	2.36829
6.39265	5.96845
2.58103	2.74218
5.25703	5.68373
9.00224	9.65571
4.24426	5.28605
7.15789	7.26424
5.18381	5.81303
5.61105	6.32905
2.58941	2.04825
4.90943	5.51853
5.36611	4.15884
8.04686	8.07496
3.26437	4.1003
4.7519	5.84143
5.63705	6.4381
4.36553	5.78562
4.81347	5.49443
5.46236	7.84192
7.37556	8.79487
4.54997	5.59225
6.28731	7.83221
6.14403	6.57463
5.04937	5.79197
3.89597	4.64455
3.51765	4.50423
2.80266	4.60539
3.21133	2.87354
5.25311	6.50624
6.65531	7.73556
3.91841	4.98654
6.9348	7.44271
6.32724	7.69545
5.57981	4.7817
4.60044	4.81632
5.55523	6.29881
7.46853	8.55802
3.93071	5.64839
4.40937	4.678
3.57405	2.76869
5.07873	5.39562
2.93751	2.64825
10.2634	9.16126
3.70634	5.13981
6.11983	6.53195
5.0955	4.06482
4.25769	5.03992
3.60195	3.39671
7.62737	8.46043
10.187	10.2257
4.91221	5.18222
4.27481	3.80418
7.19543	7.95006
5.36904	4.31152
4.33648	3.15535
1.69713	2.81526
1.153	0.741108
3.461	4.52035
8.32525	10.0196
5.65438	6.73707
3.64303	4.6174
2.88524	2.96766
5.66505	3.47045
4.6772	5.37795
4.2513	3.02043
3.71542	4.19301
6.61275	5.24082
4.31765	4.90051
5.13143	5.30062
6.69256	6.89147
5.17389	4.52298
3.98316	3.45456
5.1199	7.2534
4.75996	5.69448
4.61947	4.69914
5.31677	5.43808
5.66317	5.43916
5.40516	4.56347
4.59234	4.35498
4.15378	4.77263
4.42355	4.30765
8.03956	8.89077
2.49277	2.21572
6.70944	7.03105
3.51499	4.90869
5.86278	6.56146
5.38368	6.4493
4.20837	5.07631
2.5575	3.20677
6.20567	5.59475
5.12676	6.16786
2.43891	1.64216
2.3495	0.520538
5.98672	5.2398
2.84705	3.38224
2.52892	2.68094
6.02257	7.52355
10.1578	10.6054
6.34463	7.39949
7.93533	9.16586
1.64957	0.145781
2.27144	1.96205
2.21114	2.59088
6.35083	7.15901
3.71576	3.99865
1.76531	1.10185
4.28129	5.10296
0.152238	2.09268
7.67851	7.50255
3.17792	4.79872
2.82421	3.72341
3.94336	5.10574
4.84798	5.81476
2.81432	2.61451
6.86932	7.34202
7.00562	6.34185
4.75544	5.58721
4.18689	4.84467
4.67702	5.78607
5.95573	5.72374
8.15905	8.73074
3.77443	4.20378
1.95933	3.30833
5.42605	6.79655
3.60029	3.96322
3.95132	3.88579
4.05822	5.67817
1.77848	2.03418
5.68695	5.78307
6.36381	6.26352
4.25967	2.54049
4.50301	5.27104
6.57005	6.27119
6.05713	6.78883
2.61378	3.20728
4.17816	3.86653
4.80784	4.90437
7.84853	7.63194
6.05325	5.84978
8.03676	6.97324
3.50528	3.32535
8.01433	8.65681
7.18788	6.92936
1.85582	2.28108
5.20278	5.23748
6.08687	6.65351
6.49239	7.58536
3.53438	4.71428
2.40567	1.71656
5.45266	5.47114
5.88247	7.51361
5.39774	6.00355
4.5952	5.66957
4.25869	5.52663
9.99331	9.34395
6.73952	6.62387
4.54284	5.33018
4.47322	4.42073
1.88871	2.70435
6.85785	7.38199
4.11364	3.25206
4.97166	5.26564
7.7382	8.15685
3.96213	5.53909
6.76226	7.99784
7.41526	6.41828
6.83059	6.86342
5.86223	6.04546
9.55449	10.1415
7.79006	7.60064
5.37724	7.31847
6.47233	6.08964
5.54109	4.22929
4.99058	4.25992
4.50779	4.89729
7.94365	8.4535
5.67049	6.9081
6.97933	7.6428
6.58105	6.50419
4.54873	4.16977
5.55736	6.27003
2.96958	2.68422
2.37506	3.7666
3.69032	4.03463
4.21463	3.15951
1.83014	3.02761
6.01085	6.02673
5.6769	6.52654
4.89383	4.80968
5.48956	6.73151
7.44472	8.70579
4.60049	5.43036
3.26357	4.40492
7.57402	7.78106
8.27401	7.50335
4.12847	4.18114
5.23883	5.83417
5.36794	5.68189
4.48263	5.29098
5.6761	5.5956
5.42538	5.82895
6.64369	5.73344
3.34566	3.25492
5.69123	6.78441
3.25484	3.869
2.23649	3.0047
6.46176	6.91333
6.02144	5.58539
4.13209	2.13876
6.93696	6.79076
6.44619	5.67706
2.36663	2.28728
5.65847	5.53823
6.11525	5.06125
7.81853	8.47289
1.02416	0.862977
5.06978	4.83447
1.84456	1.94864
3.98713	4.15121
4.17969	4.63749
6.9848	6.02248
5.22462	4.91185
4.10193	2.82272
3.88806	1.76099
4.7764	5.90767
3.83751	2.4651
0.643636	2.2899
5.28442	6.81937
0.443484	0.0903432
3.84002	3.64854
2.65718	1.69899
1.51272	2.89026
5.18186	6.26772
3.997	3.82731
1.75847	1.90056
4.02519	4.65863
8.86717	8.50499
2.8084	3.02287
7.96591	8.56951
3.90116	4.28744
5.17135	5.10625
5.10676	4.86309
2.11196	1.48134
5.98416	6.69879
5.28057	6.28842
3.52383	3.99738
2.29071	3.86465
5.95296	5.57084
4.35958	5.10114
5.6183	6.23961
1.26219	0.912928
6.88464	8.20255
9.13592	9.75501
1.67122	0.62246
3.80964	4.09684
11.5703	10.5432
7.4527	6.65905
2.38777	2.61796
6.14198	7.16977
1.69764	1.97674
5.10315	6.97784
6.45508	7.47991
7.48563	8.38123
8.37267	9.30446
5.30508	5.90831
7.51901	8.69173
1.24837	3.21748
5.55434	5.56521
4.22467	5.78945
5.20397	4.70145
8.7861	9.34037
4.15145	5.11577
3.74253	3.90577
1.11933	1.50748
4.99533	5.30801
3.90195	4.34473
6.73222	6.9215
4.54777	4.29822
3.87102	4.79751
3.72224	2.53076
4.82756	4.2257
5.86236	6.51699
9.57296	9.51925
4.12916	5.76428
4.53085	4.3115
0.276122	0.564616
1.90546	3.59379
2.46979	3.17259
6.44062	6.73838
9.96214	9.82959
2.09746	2.04381
2.29043	2.82147
5.11238	4.45174
4.81248	5.59397
7.86266	7.714
6.11145	7.28605
3.73449	1.61503
4.98894	6.38968
7.25965	8.21747
4.6742	5.33413
6.54165	7.23635
6.74126	7.44235
7.49607	8.39366
4.0023	4.70774
2.95522	1.28606
5.43874	5.56885
3.27101	2.43505
4.52186	4.8548
8.34046	8.74114
1.79203	1.19173
4.50802	5.7454
4.61197	3.53727
2.81366	2.62956
5.0046	5.48526
4.99195	5.69687
6.24221	6.82119
2.55096	1.77986
6.33251	6.15183
4.681	5.33405
4.44816	4.54045
0.918718	0.710436
4.93846	5.58796
3.7747	4.44265
4.62719	5.81195
5.19892	4.80919
3.14965	2.80073
1.36503	1.58823
5.24231	4.51682
4.67098	4.92794
3.99815	2.90881
6.79987	6.28821
3.1733	3.43459
2.52356	3.23719
3.97769	5.15862
5.44536	6.64917
7.52134	8.46019
4.02092	2.98927
10.1074	11.2755
3.64614	2.96783
6.15196	7.16961
5.59379	6.73384
1.45199	2.4569
4.8265	5.99871
4.494	1.28092
8.32773	7.53951
7.68106	7.04706
3.23569	3.93318
3.83746	3.13402
5.5894	5.88359
5.62525	5.18758
4.64801	5.2208
2.7857	2.50901
7.77874	7.28522
5.66758	5.75489
2.71982	2.66087
5.01695	5.13167
8.28325	8.44911
5.58332	6.0641
4.03375	4.56028
4.63311	3.54627
4.25011	5.52629
4.4916	5.51289
2.08536	1.76138
5.81049	6.11638
4.14523	4.66025
2.46275	1.54354
3.20222	3.0256
4.95676	5.36171
7.56146	7.63705
4.34201	5.14242
3.37757	4.74712
6.0455	6.86948
4.49161	4.26939
2.97768	3.38853
6.23215	6.41721
8.62601	8.02563
6.80205	6.69529
1.31122	1.05645
4.53614	5.41
1.57207	1.20587
0.70013	1.31876
5.1236	5.38431
7.57954	7.65271
5.29326	6.24273
3.67957	4.34783
4.43375	3.14145
5.35573	6.81495
4.74791	0.419016
8.13187	8.22188
4.23341	3.25603
5.59066	4.68412
4.1645	3.16308
1.51219	1.2695
1.66516	2.18218
4.91618	5.7549
5.44181	6.0078
3.45382	3.99959
4.95816	6.09385
8.02426	8.24895
5.33839	5.69129
4.16461	3.41736
5.12212	4.56845
7.94801	7.74159
3.07426	4.7513
2.77107	1.1273
5.72792	6.59447
4.33408	3.4995
7.35022	8.3471
7.08937	6.91683
2.41553	2.49577
7.51246	7.31076
2.92431	4.1461
5.61527	5.38035
5.64932	6.30081
6.45007	5.91233
6.384	7.12881
6.69148	7.45914
6.81904	8.26349
5.10143	5.40598
5.73521	4.80103
2.18615	3.5326
2.51608	3.77175
5.12359	6.32474
7.87674	8.58843
0.612099	3.09976
3.34708	4.6141
5.12514	6.0782
2.50704	3.37868
5.78568	4.96085
5.05716	6.1246
4.61543	3.99007
5.32524	5.26771
6.04865	7.55132
7.0185	8.04682
4.56578	3.72861
9.2695	9.335
5.15667	6.16268
2.90378	1.48711
1.88181	1.25689
5.22667	5.47435
3.24803	4.61203
4.32877	5.41406
3.4009	4.21424
2.67976	2.65578
1.66836	2.70559
3.25151	2.33731
6.48817	7.83506
2.98542	3.743
7.32843	7.97202
4.45264	5.44843
5.36677	5.79088
3.10453	4.40052
4.61393	4.77057
5.54014	6.54781
4.04401	4.46326
4.19799	3.6241
2.11713	3.10858
3.25053	2.69357
5.41132	5.01465
7.33038	7.92899
4.41464	4.26166
5.49022	5.67335
3.04965	5.14002
7.05498	7.43947
4.15199	4.82923
1.49462	2.00977
3.47862	3.16117
5.16831	6.39123
3.42926	4.36932
6.35857	6.98519
1.61219	1.15388
5.47023	7.10069
7.09017	8.34367
5.2045	6.20963
4.52851	6.0853
1.31534	2.28038
5.63985	6.93416
2.6756	3.68728
3.90299	4.11564
5.93092	6.49831
3.67881	4.73449
7.05209	7.30371
4.32003	6.28285
6.64399	5.84742
5.96643	6.5787
3.86721	3.96185
5.90038	5.56778
6.97562	8.21486
5.22715	6.03908
3.92246	4.1712
3.28182	4.6711
6.98101	6.30746
5.39476	5.91841
5.0697	5.62093
3.06088	4.10958
1.00987	3.20439
6.63059	7.63894
5.23011	4.28693
5.32275	5.96389
5.72016	6.28572
4.71646	6.21055
4.22057	4.3619
3.46189	4.68311
3.69175	5.54997
7.28248	7.43726
4.39542	4.68468
4.1092	5.51712
3.71879	1.74798
4.54025	3.27725
4.1514	3.43445
5.01484	4.78666
5.11582	4.07998
5.54188	6.68642
10.6446	9.55614
5.27642	5.97893
5.66073	6.43545
7.18408	8.22833
5.10775	4.6674
6.41598	6.20305
6.94374	8.53979
8.23494	8.86412
5.66144	5.42814
4.87049	5.85927
8.44995	3.83537
5.82959	5.21398
8.33928	8.51231
5.11676	5.71479
5.33429	5.60122
9.39309	8.42187
2.02954	2.1971
7.62355	7.94732
3.7087	4.3807
5.38557	4.70121
2.39868	3.11461
3.21155	3.09726
7.4579	7.76732
6.05958	5.48317
3.34456	4.15932
4.47922	4.99487
8.01925	7.12739
3.89377	3.14788
4.5102	5.27882
7.65842	7.31302
4.51855	5.47958
3.70213	4.96323
6.68998	8.14945
5.29779	6.14975
4.65784	6.18435
8.01942	8.86701
4.43016	5.84643
5.89826	6.97212
3.21871	2.20304
5.95391	7.58906
4.58944	4.99597
2.90138	1.12809
3.65045	4.57069
3.454	2.45259
7.44464	6.77018
7.11679	8.3259
5.3407	6.20409
7.33464	7.94772
3.74285	4.80464
4.51813	4.51702
5.72863	6.92438
3.59097	4.33382
5.57367	6.77069
5.42603	5.59376
7.4423	7.64873
6.36545	5.1153
4.62302	5.29203
2.59966	2.99404
5.16972	5.22353
4.80856	4.75822
3.36667	3.1886
7.23206	7.63933
5.36848	5.27619
8.0245	8.96606
3.90247	3.8641
7.07455	8.65595
5.1508	6.50186
6.13966	6.65968
5.20288	6.17154
5.92256	7.13188
5.45902	6.94381
8.25873	7.68982
1.75284	3.10917
4.41236	4.40782
6.53641	6.56346
10.3284	11.1296
5.79372	7.40088
7.32547	8.29644
6.54845	6.80836
2.59864	0.18419
6.12973	6.52516
3.77287	4.57804
2.85838	2.64284
5.64167	6.23054
6.25132	6.27068
2.19399	0.584307
6.55471	6.70523
1.75363	1.17994
9.06196	8.14685
6.98372	6.70544
7.7395	8.05718
4.27307	4.65518
6.52415	6.10993
2.41661	2.32536
6.04584	5.34749
5.74398	5.7108
7.08897	6.19805
5.9545	6.97659
2.30008	1.68666
4.34194	5.85366
3.1565	1.25646
5.70671	6.24819
4.57669	3.92395
5.36463	5.52116
6.00576	6.18558
4.17162	5.24033
6.08568	6.47142
8.37677	8.82748
3.98136	4.67759
3.73949	5.45869
6.85948	7.01291
5.93363	6.41675
8.96967	7.51864
5.49734	6.03788
3.10369	3.76208
0.122819	2.61372
6.14724	6.57643
3.21094	3.84687
6.16164	6.23239
3.89486	3.27784
4.76517	3.08806
2.73616	1.67123
4.79028	4.95105
4.83051	5.91671
5.93067	5.14207
3.42665	4.3104
6.3312	7.43746
8.7608	9.32318
6.90035	6.82302
1.90686	1.93772
4.77494	5.46079
3.22322	5.37327
6.90794	6.80647
7.60608	5.86848
3.3585	3.47443
2.44319	3.8331
7.31764	7.73418
6.15227	7.47398
2.86366	2.61692
5.53738	5.4126
3.19824	2.23177
1.14604	2.98336
6.018	7.09623
3.76489	2.94166
4.75433	5.1624
3.30786	3.30469
8.06087	5.9697
4.59382	4.05928
0.905566	0.358749
2.3735	2.39055
3.58123	2.7807
2.48698	1.0175
5.45625	5.0314
4.13453	3.81566
6.30036	7.45149
8.4734	9.1743
4.18346	4.13043
6.84332	6.5065
7.70865	6.48587
6.02713	7.12577
4.41074	4.69127
6.48027	7.02475
7.6885	7.92288
4.93828	5.67797
1.61667	1.05345
6.86884	6.88765
1.42195	2.74072
4.53724	5.26855
4.19853	4.67285
6.07609	6.06901
9.3388	7.73665
5.06984	4.19505
3.13255	2.88646
2.68822	3.0618
5.88307	7.31655
1.64773	1.74514
10.1738	9.79441
5.13587	5.15429
7.91906	7.58886
7.68439	5.89062
5.81586	4.85076
7.53995	5.06229
5.35691	5.38523
6.27111	5.21168
6.37716	4.49217
2.95777	3.33474
8.30645	7.6244
1.69657	1.12004
5.01578	5.23005
10.0241	10.2317
8.92582	9.01065
2.91687	2.85269
7.1887	7.33009
2.94018	4.12961
5.57287	5.783
0.656777	0.0542457
2.81202	5.13986
4.9923	5.46904
5.44911	5.81191
4.78354	3.81939
6.73458	6.3601
3.80489	2.33835
5.98667	7.33438
6.81635	8.2247
5.82271	4.75256
3.30695	2.30074
5.40699	3.73567
7.36593	7.19126
10.8353	10.8852
6.49742	5.66933
6.4266	6.18816
6.64455	6.72692
5.85273	5.10981
6.57292	7.07033
4.97379	5.97783
7.30738	7.92503
7.63263	8.31912
2.26792	2.24255
1.1108	1.3342
4.51361	5.04662
5.83875	6.2238
5.11848	5.20723
5.94568	6.6847
7.83045	8.13624
2.87172	2.90879
3.13482	2.42188
5.17063	5.31306
5.46784	5.70528
4.93306	3.34836
6.27119	6.78272
5.30566	5.37521
4.13663	4.83202
4.88572	5.01153
4.43635	3.40582
6.25968	6.74265
6.52816	5.56432
0.473869	0.770292
3.86014	4.23649
5.89557	6.89865
0.228389	0.403048
5.70286	7.84988
0.491617	1.13504
5.64925	7.1048
3.77093	4.38126
5.9133	5.85939
7.5109	8.3439
3.00996	3.79385
6.98408	6.8914
8.83782	9.89973
2.24419	4.58827
2.32126	3.65639
4.53173	5.30846
5.58812	5.5178
3.17247	4.15311
7.51047	7.90151
8.23206	9.05193
1.4202	0.122715
7.31703	7.84908
8.4886	8.90081
3.52702	3.96996
5.53063	5.57841
2.00878	1.84248
7.39455	7.61812
0.613828	0.755924
7.55713	6.90608
4.45305	4.59855
4.25402	4.25147
6.38577	4.44063
3.99271	4.09557
5.4749	5.16335
3.18708	1.6157
2.98695	1.98625
5.53572	6.67061
5.12586	6.5404
4.52095	6.29795
8.79853	9.01621
6.25264	6.91092
5.17129	3.77899
6.06559	7.19264
4.50095	4.75812
3.95377	4.45089
4.1967	5.40825
3.11975	2.91987
5.66966	6.2594
7.67405	9.28084
8.14227	7.38136
7.24586	8.18037
9.39138	9.08996
6.01472	5.58068
5.03359	5.51481
3.9375	3.82492
4.91487	5.37593
7.00385	7.80463
1.18457	2.35303
5.57181	6.49224
5.02	3.47284
6.04181	7.04043
9.25713	9.69541
7.03219	6.89286
4.42893	4.80592
5.47283	6.05764
3.51525	3.57198
3.70075	3.44377
6.85213	7.64974
4.77928	6.02708
6.57142	7.61428
5.84961	6.05946
9.56492	8.22297
4.71866	5.8997
6.09102	7.25321
4.0509	5.90876
6.40113	6.27411
3.59773	3.85666
7.49698	8.50955
1.85513	3.51321
8.16501	9.15021
5.24986	5.85074
2.51876	1.23875
1.76637	1.55983
6.33582	6.0793
2.55369	1.46998
5.58106	5.6094
4.51184	5.70227
4.89548	4.57401
0.715338	1.39902
4.13721	5.01649
2.48407	2.90279
1.9826	1.18415
6.50753	6.95489
2.259	2.54254
6.85038	7.3472
5.90945	6.53805
7.04874	6.25951
2.89973	3.21071
5.49065	6.52907
6.86717	7.63096
4.38974	4.58567
5.80082	5.11646
7.9789	8.39445
4.51602	4.52614
8.57856	8.70372
6.76181	7.76839
4.82118	5.26248
4.38268	5.03702
5.34884	6.68529
5.13599	6.76527
7.28628	6.28485
3.55703	3.9046
1.78912	2.75199
4.99991	5.6056
6.84746	5.75717
7.03278	7.40042
6.5072	7.68614
4.28501	5.72479
3.16501	3.98883
7.87183	7.54451
5.94058	5.27558
5.42467	5.37942
5.16805	5.53598
6.81793	8.13969
5.79529	6.2812
1.50384	2.54898
4.89072	5.76644
6.7606	7.45438
1.47576	1.5434
5.23348	3.63408
4.31014	1.561
3.89878	4.17424
1.25501	0.46522
8.90148	8.54949
5.44349	5.30681
1.86921	0.0304505
4.22564	2.25834
5.04837	4.09165
6.11144	5.92837
2.34421	2.95142
8.03451	7.94844
7.36045	6.05938
2.60437	2.53036
7.97291	8.49456
3.08417	2.85703
8.88403	8.59776
6.93253	4.55264
9.39171	8.41893
7.1901	7.35435
5.06742	5.85689
4.41294	4.79792
8.61782	7.33135
3.30567	3.09302
2.58107	1.77927
4.92762	1.06398
2.45322	2.07936
4.10492	4.0823
7.08632	6.48281
4.23269	3.91233
7.15846	7.34586
2.38451	3.18186
6.22846	5.57503
8.95402	9.10748
4.42774	3.55902
3.11587	3.71742
5.11932	3.42938
6.37316	6.67982
8.26832	7.43598
4.59382	3.98505
1.59272	0.369403
3.80853	4.19487
7.5476	7.82437
5.13303	3.81366
5.69345	6.31841
4.37992	2.39534
4.61867	4.39955
2.2411	1.73145
6.89486	6.45368
4.92713	5.04944
2.29243	0.404819
5.41034	5.07967
4.65991	4.06799
11.5252	11.7087
6.40265	6.33486
7.92457	8.6356
6.51814	7.15634
1.35984	0.450272
5.21171	4.62994
1.45695	0.104002
5.51116	4.60383
3.02559	3.30932
3.94351	2.90827
7.85096	7.14757
3.98392	4.73797
5.49508	4.76234
4.83985	6.27004
3.73758	2.68898
4.55245	3.39808
4.36731	4.68396
2.61183	1.27493
5.20703	5.15724
4.31255	4.72011
5.2049	5.01427
4.10427	3.49917
6.00495	5.89176
8.23293	7.7719
10.4704	10.7739
5.06503	4.96814
8.34599	8.76939
6.16739	6.00779
1.6795	1.60375
4.54751	4.3194
3.82124	4.27943
7.36832	6.08494
4.69053	4.19626
4.54327	4.64741
8.39965	9.19063
5.27103	5.67853
5.20712	5.15389
6.13465	6.22882
9.17138	9.42974
7.46936	7.57024
6.61979	6.61422
6.66991	6.93465
6.83175	6.81752
5.70705	5.64893
6.36741	5.77238
3.58045	3.61055
7.2145	6.74937
5.34848	5.60552
5.67643	5.43437
5.38825	5.30786
7.92275	6.7084
6.29671	7.05659
5.53516	4.52785
5.89479	5.25883
6.39807	7.03494
2.46057	2.89258
1.51272	1.015
6.92141	6.25287
5.71858	5.96343
4.16759	3.36392
1.73266	3.68415
4.00214	4.73396
5.74807	5.70156
5.85102	6.37032
7.28178	7.07841
3.66581	2.93292
6.39143	6.76786
6.26163	6.69804
3.79147	2.48311
1.92371	0.187409
9.02366	7.94658
5.71302	5.26481
7.07993	7.36929
5.98452	4.89936
4.72103	4.3162
4.93893	4.55697
5.17606	4.79001
6.64859	6.11578
1.51728	2.7752
5.95407	7.02225
5.33701	5.18775
6.87523	5.13509
6.17496	5.79417
8.39461	8.08864
5.16984	5.20642
5.48906	4.79263
5.51791	5.15694
5.98598	5.71842
6.88697	7.79778
5.63712	4.63827
4.79524	4.08794
5.46246	5.40235
10.9085	11.7682
4.89845	5.10319
5.06129	4.91444
7.68463	6.59342
6.02661	6.22647
7.31053	7.1311
5.33257	5.22645
7.12962	5.68124
6.01575	5.30863
5.47162	3.95307
6.48216	5.9163
6.0203	6.79954
5.45872	6.5206
4.91333	6.05399
3.55645	3.54626
3.20883	1.68094
5.10019	4.93545
7.16776	6.92215
5.66025	4.82608
6.81212	6.52197
7.01676	6.87006
7.65441	8.18356
3.47435	2.13496
4.54778	5.5922
4.35845	4.91358
3.03843	3.95233
2.2641	3.51932
4.1523	5.49271
6.15653	7.18545
4.31185	4.56086
4.58682	5.2417
5.58929	5.76361
4.38222	5.86057
5.99051	6.21952
7.79351	8.07496
4.91579	5.16771
6.10295	6.19738
4.96694	5.02228
8.76394	8.9966
6.17835	5.50344
6.5231	6.34902
5.32039	3.58293
2.57004	3.67148
5.43193	6.03535
1.70553	1.95388
8.44198	8.76905
2.89202	3.73174
0.263883	0.865923
5.26159	6.0574
1.37746	0.491381
6.11398	6.27202
4.84969	4.99362
5.58772	6.10578
2.39253	1.69858
5.81233	5.37239
5.63557	6.02359
5.81919	6.12726
4.51533	4.75376
2.37868	2.24849
3.33961	3.3212
10.1706	10.5977
6.00459	7.98719
3.48755	3.21306
8.22757	8.36376
8.41447	8.43094
4.69275	6.22917
6.4672	6.73802
5.6958	5.70789
5.49429	6.39433
5.28085	5.02511
4.33937	5.66711
7.05965	7.60399
7.28048	8.65349
2.66352	2.25237
3.87711	4.85599
5.98888	7.10142
2.86232	2.38628
8.60375	9.16508
8.60365	9.80663
6.36999	6.69127
7.27453	6.97015
2.83171	3.1217
8.03453	7.94337
6.80231	7.41313
5.84552	6.21654
5.95398	5.52195
5.25758	4.48299
6.17502	7.63753
4.62386	4.91417
3.69454	3.38447
4.83181	4.24598
3.69713	2.29712
6.74873	7.16426
5.77868	4.37338
5.43296	4.4983
5.42057	6.75373
7.73209	9.51367
5.83563	4.77333
7.2992	7.30363
4.10248	3.41983
2.69196	2.09823
3.55092	2.48958
5.2052	4.9877
0.117516	0.897058
4.70107	5.05126
5.18526	5.30319
5.43778	5.03382
6.76062	6.78212
8.21042	9.22373
2.79673	3.62076
6.1661	5.83756
4.49958	4.97195
6.90848	7.96497
8.22965	7.77903
5.91381	5.86875
8.29286	8.5841
6.13896	4.59436
4.88993	3.358
6.38943	7.08446
6.18654	6.8181
9.12822	10.7175
6.6698	7.15387
6.70721	6.54305
6.32985	5.6607
7.86523	7.62188
7.34889	6.80233
7.12936	7.172
5.75676	4.96208
5.62697	5.87085
8.39641	9.82493
5.59179	4.90141
10.1007	10.416
4.12113	4.41611
7.75527	8.71553
6.20937	7.03809
5.3905	5.9199
7.84237	8.61134
5.96353	5.15277
6.3472	5.36564
5.39448	5.22606
7.72948	6.92474
3.2083	0.0564349
5.78743	5.03747
2.6358	3.49371
4.46848	3.35867
5.64254	5.20494
4.74444	4.92502
5.86314	5.55332
1.76891	3.53638
6.19906	5.32589
6.63583	6.91207
7.41287	6.00374
2.45753	2.31711
2.86578	0.781353
7.39538	8.8778
1.64387	3.06369
1.81523	1.92986
6.05708	6.58403
5.55076	6.40081
6.18542	6.39726
5.42538	6.17353
4.51612	4.56405
8.06961	7.54768
6.87506	5.5286
7.76742	6.96797
8.33341	9.10428
4.01663	5.90555
5.11653	5.00031
4.22686	3.54526
4.50429	4.45207
7.43894	7.30237
7.39095	7.04532
3.48975	3.87249
6.66748	6.57807
8.82657	7.59519
3.84783	4.11835
8.82583	7.72929
2.8382	2.08458
7.21431	8.45036
3.91943	4.35502
5.5946	5.63245
2.84191	4.13565
4.78469	4.10578
5.45451	4.99715
6.82915	6.76217
4.73621	5.44413
5.98551	6.38736
4.82125	5.87229
6.28777	7.17694
7.84863	8.50669
3.91655	4.71744
3.2244	3.68578
4.50225	6.19462
7.50015	8.31297
4.72822	5.68928
4.9656	5.3862
5.69407	5.96036
4.91057	4.97747
0.89176	2.04912
3.42818	3.31952
3.47362	2.96909
2.96224	2.79477
2.59663	3.7068
3.42496	4.42315
5.30697	6.83709
5.65584	7.14638
5.63654	5.80843
6.01112	6.85157
7.80778	8.4872
3.43815	3.90342
1.95721	1.95742
4.53041	4.47095
10.8029	11.0457
5.10004	5.39956
5.05243	5.80615
5.57641	5.70495
4.77215	5.65326
4.66582	5.48538
6.77012	7.78619
5.6615	6.05613
3.9535	5.60972
5.72115	4.89474
5.84196	4.54481
5.0586	6.41247
5.90488	6.62384
6.64787	8.20479
4.84433	6.9576
1.41422	1.50038
4.45072	4.19466
3.89716	3.30925
8.55241	7.13342
9.89825	10.488
8.1182	7.95476
1.68314	0.866211
4.6842	4.15849
4.88978	6.9997
0.587451	1.69336
0.964549	0.14525
8.74424	9.33696
3.90349	0.601456
4.94581	5.73298
4.16549	4.44838
5.90839	6.97687
6.25498	5.77565
5.85138	7.3237
5.94866	5.61904
7.52839	6.76958
5.84405	4.95489
[truncated: 10,335 more rows]
