# Supplementary material for: Dynamic m6A methylation facilitates mRNA triaging to stress granules
Source: Life Sci Alliance. 2018 Jul 3;1(4):e201800113. doi: 10.26508/lsa.201800113 (PMC6238392; doi:10.26508/lsa.201800113)
Supplement: Supplementary file 10 [file LSA-2018-00113_SdataF9.xlsx]

## Sheet: Figure 2C
m6A/A in SGs			Median
Control	500 µM AS		Control	500 µM AS
0.2	0.2		0.2	0.235294
0.0666667	0.0666667
0.166667	0.166667
0.333333	0.111111		p = 5.1x10-4	Mann-Whitney test
0.166667	0.2
0.166667	0.333333
0.333333	0.2
0.2	0.25
0.2	0.2
0.333333	0.333333
0.2	0.111111
0.0714286	0.0714286
0.111111	0.2
0.0909091	0.5
0.2	0.130435
0.5	0.222222
0.0434783	0.0714286
0.333333	0.285714
0.2	0.4
0.2	0.333333
0.333333	0.25
0.1875	0.125
0.3125	0.375
0.125	0.5
0.5	0.238095
0.190476	0.153846
0.153846	1
1	0.583333
0.583333	0.333333
0.5	0.5
0.333333	0.142857
0.0769231	0.25
0.25	0.166667
0.166667	0.08
0.04	0.714286
0.714286	0.181818
0.0909091	0.25
0.25	0.285714
0.333333	0.2
0.285714	0.5
0.4	0.25
0.4	0.666667
0.5	0.428571
0.5	0.125
0.666667	0.333333
0.285714	0.25
0.333333	0.333333
0.1	0.3
0.333333	0.230769
0.25	0.333333
0.111111	0.0588235
0.2	0.2
0.153846	0.333333
0.166667	0.0909091
0.444444	0.571429
0.0588235	0.333333
0.2	0.222222
0.333333	0.454545
0.25	0.166667
0.571429	0.2
0.111111	0.666667
0.0666667	0.25
0.545455	0.2
0.0434783	0.2
0.142857	0.333333
0.166667	0.25
0.3	0.2
0.666667	0.333333
0.25	0.3
0.1	0.2
0.2	0.25
0.105263	0.666667
0.3	0.166667
0.25	0.5
0.5	0.5
0.111111	0.125
0.333333	0.75
0.1	0.166667
0.5	0.25
0.166667	0.3
0.25	0.125
0.2	0.111111
0.142857	0.5
0.125	0.227273
0.111111	0.0909091
0.5	0.333333
0.0909091	0.333333
0.0909091	0.111111
0.111111	0.25
0.333333	0.2
0.125	0.333333
0.5	0.333333
0.5	0.2
0.2	0.166667
0.666667	0.307692
0.2	0.181818
0.2	0.5
0.2	0.0909091
0.384615	0.333333
0.0909091	0.222222
0.0909091	0.166667
0.5	0.125
0.0909091	0.166667
0.333333	0.233333
0.222222	0.2
0.166667	1
0.125	0.136364
0.125	0.0833333
0.5	0.142857
0.166667	0.1
0.266667	0.5
0.2	0.714286
0.333333	0.333333
0.333333	0.5
0.0666667	0.0909091
0.227273	0.3
0.0833333	0.428571
0.142857	0.5
0.1	0.333333
0.5	0.25
0.5	0.142857
0.571429	0.25
0.5	0.2
0.0909091	0.142857
0.2	0.0769231
0.142857	0.2
0.333333	0.0833333
0.25	0.2
0.142857	0.166667
0.25	0.25
0.2	0.4
1	0.0769231
0.0769231	0.25
0.2	0.0833333
0.166667	0.2
0.25	0.285714
0.333333	0.454545
0.333333	0.125
0.2	0.571429
0.142857	1
0.142857	0.4
0.125	0.333333
0.714286	0.368421
1	0.222222
0.2	0.375
0.142857	1
0.2	0.166667
1	1
0.333333	0.3
0.105263	0.25
0.25	0.6
0.111111	0.25
0.25	0.166667
0.166667	0.2
1	0.5
0.25	0.25
0.4	0.4
0.25	0.1
0.166667	0.444444
0.333333	0.0588235
0.4	0.6
0.2	0.25
0.333333	0.2
0.5	0.142857
0.0588235	0.2
0.2	0.25
0.142857	0.0666667
0.133333	0.333333
0.0666667	0.25
0.333333	0.2
0.25	0.222222
0.2	0.1
0.111111	0.222222
0.2	0.333333
0.111111	0.0769231
0.166667	0.125
0.2	0.166667
0.125	0.2
0.4	0.125
0.125	0.1
1	0.125
0.125	0.5
0.333333	1
0.25	0.166667
1	0.2
0.285714	0.166667
0.2	0.375
0.111111	0.666667
0.272727	1
0.4	0.285714
0.0625	0.3
0.25	0.111111
0.0909091	0.363636
0.444444	0.4
0.125	0.1875
0.5	0.4
0.0526316	0.0714286
0.0714286	0.125
0.184211	1
0.285714	0.333333
0.285714	0.5
0.153846	0.142857
0.5	0.3
0.5	0.125
0.111111	0.210526
0.2	0.571429
0.133333	0.142857
0.333333	0.153846
0.166667	0.5
0.25	0.5
0.333333	0.333333
0.142857	0.2
0.333333	0.333333
0.05	0.133333
0.0833333	0.166667
0.25	0.25
0.333333	0.272727
0.333333	0.0909091
0.2	0.0909091
0.8	0.0714286
0.125	0.333333
0.333333	0.35
0.0909091	0.0833333
0.25	0.25
0.4375	0.333333
0.166667	0.333333
0.1	0.2
0.0454545	0.6
0.571429	0.25
0.5	0.222222
0.125	0.0909091
0.142857	0.25
0.285714	0.4375
1	0.0588235
0.25	0.333333
0.666667	0.1
0.4	0.0454545
0.111111	0.666667
0.2	0.5
0.111111	0.375
0.2	0.142857
0.333333	0.25
0.0769231	1
0.1	0.142857
0.111111	1
0.25	0.25
0.75	0.2
0.285714	0.111111
0.25	0.0555556
0.25	0.2
0.153846	0.111111
0.2	0.166667
0.333333	0.0769231
0.4	0.2
0.25	0.111111
0.555556	0.25
1	0.75
0.166667	0.428571
0.6	0.125
0.5	0.307692
1	0.2
0.25	0.4
0.0909091	0.25
0.333333	0.444444
0.2	1
0.142857	0.166667
0.142857	0.4
1	0.333333
0.454545	0.4
0.1	0.125
0.125	1
0.0666667	0.5
0.2	1
0.0909091	0.25
0.125	0.272727
0.172414	0.230769
0.5	0.2
0.333333	0.142857
0.3	0.142857
0.333333	1
0.111111	1
0.6	0.363636
0.2	0.25
0.0731707	0.0666667
0.0666667	0.6
0.181818	0.0909091
0.1	0.125
0.125	0.1875
0.166667	0.482759
0.5	0.5
0.25	0.333333
0.333333	0.2
0.228571	0.5
0.142857	0.333333
0.3	0.6
1	0.2
0.25	0.166667
0.454545	0.0243902
0.444444	0.0666667
0.125	0.0909091
0.230769	0.05
0.3	0.291667
0.0666667	0.166667
0.333333	0.5
0.4	0.25
0.142857	0.5
0.0769231	0.111111
0.25	0.257143
0.210526	0.238095
0.0416667	0.35
0.230769	1
0.4	0.125
0.333333	0.454545
0.0909091	1
0.4	0.222222
0.125	0.153846
0.05	0.0769231
0.1	0.1
0.222222	0.181818
0.25	0.25
0.125	0.333333
0.05	0.6
0.4	0.333333
0.111111	0.25
0.0625	0.333333
0.285714	0.263158
0.2	0.0416667
0.5	0.153846
0.333333	0.166667
0.111111	0.181818
0.333333	0.125
0.166667	0.15
0.2	0.1
0.333333	0.222222
0.05	0.125
0.5	0.125
1	0.05
0.222222	0.4
0.25	0.111111
0.285714	0.0625
0.2	0.285714
0.047619	0.133333
0.25	0.2
0.3	0.5
0.222222	0.5
0.0454545	0.333333
0.2	0.111111
0.176471	0.5
0.2	0.166667
0.181818	0.2
0.333333	0.666667
0.333333	0.05
0.333333	1
0.0666667	0.111111
0.285714	0.25
0.0555556	0.285714
0.05	0.5
0.333333	0.047619
0.5	0.181818
0.181818	0.25
1	0.333333
0.0625	0.2
0.2	0.333333
0.1	0.0909091
0.166667	1
0.25	0.2
0.5	0.0588235
0.153846	0.2
0.142857	0.181818
0.25	0.333333
0.5	0.666667
0.0769231	0.555556
0.25	0.133333
1	0.285714
0.166667	0.111111
0.125	0.0909091
0.125	0.1
0.0769231	0.333333
0.1875	0.5
0.105263	0.181818
0.125	1
0.125	0.1875
0.125	0.2
0.166667	0.1
0.111111	0.166667
0.2	0.25
0.272727	0.5
0.25	0.25
0.5	0.285714
0.181818	0.0769231
0.2	0.142857
0.5	0.25
0.0769231	0.125
0.333333	0.5
0.333333	0.461538
0.285714	0.5
0.230769	1
0.166667	0.111111
0.5	0.25
0.142857	0.125
0.5	0.125
0.1	0.125
0.333333	0.375
0.142857	0.5
0.25	0.105263
0.111111	0.142857
0.166667	0.125
0.25	0.125
0.0625	0.333333
0.5	0.2
0.166667	0.222222
0.2	0.272727
0.333333	0.25
0.153846	1
0.5	0.363636
0.222222	0.1
0.2	0.0769231
0.5	0.333333
0.4	0.333333
0.5	0.428571
0.333333	0.153846
0.25	0.0833333
0.166667	0.25
0.25	0.166667
0.1	0.5
0.285714	0.214286
0.0833333	0.2
0.166667	0.333333
0.2	0.1
0.4	0.333333
0.2	0.285714
0.125	1
0.166667	0.111111
0.333333	0.333333
0.181818	0.5
0.571429	0.142857
0.0909091	0.125
0.25	0.333333
0.5	0.166667
0.0909091	0.2
0.2	0.333333
0.5	0.166667
0.166667	0.346154
0.2	0.222222
0.0588235	0.0625
0.0666667	0.6
0.666667	1
0.1	0.5
0.4	0.5
0.333333	0.25
0.2	0.4
0.2	0.5
0.190476	0.5
0.176471	1
0.25	0.333333
0.0909091	0.222222
0.0909091	0.25
0.0909091	0.25
0.25	0.25
0.1	0.1
0.166667	0.142857
0.166667	0.157895
0.142857	0.0833333
0.1	0.166667
0.0769231	0.1
0.25	0.333333
0.047619	0.4
0.333333	0.25
0.1	0.111111
0.111111	0.363636
0.428571	0.428571
0.1	0.333333
0.333333	0.0909091
0.25	0.25
0.6	0.4
0.25	0.5
0.0769231	0.166667
1	0.2
0.166667	0.2
0.5	0.0666667
0.142857	0.666667
0.222222	0.1
0.181818	0.4
0.571429	0.333333
0.0322581	0.2
0.333333	0.2
0.111111	0.190476
0.333333	0.2
0.0526316	0.294118
0.1875	0.25
0.307692	0.227273
0.25	0.142857
1	0.0454545
0.333333	0.25
0.05	0.166667
0.545455	0.285714
0.0909091	0.166667
0.583333	0.142857
1	0.1
0.166667	0.461538
0.25	0.3
0.142857	0.25
0.5	0.1875
0.166667	0.333333
0.25	0.1
0.2	0.2
0.285714	0.1
0.0833333	0.571429
0.4	0.2
0.142857	0.444444
0.133333	0.333333
0.111111	0.25
0.0333333	0.166667
0.238095	0.25
0.223881	0.2
0.333333	0.25
0.4	0.0769231
0.0833333	1
0.1	0.125
0.111111	0.166667
0.117647	0.5
0.125	0.117647
0.25	0.181818
0.0810811	0.285714
0.5	0.1
0.0909091	0.333333
0.142857	0.333333
0.0833333	0.1
0.6	0.555556
0.307692	1
0.285714	0.25
0.125	0.307692
0.25	1
0.1	0.2
0.333333	0.111111
0.210526	0.05
0.25	0.454545
0.428571	0.0833333
0.2	1
0.333333	0.2
0.25	0.25
0.0555556	0.666667
1	0.25
0.0833333	0.142857
0.142857	0.625
0.166667	0.2
1	0.428571
0.352941	0.0555556
0.0714286	0.111111
0.333333	0.4
0.166667	0.285714
0.25	0.3
0.166667	0.133333
0.333333	0.111111
0.333333	0.380952
0.428571	0.0769231
0.125	0.2
0.142857	0.253731
0.1	0.333333
0.2	0.4
0.105263	0.111111
0.375	0.4
0.5	0.176471
0.178571	0.125
0.5	0.25
0.6	0.25
0.25	0.0810811
0.285714	0.5
0.5	0.0909091
0.0625	0.0833333
0.3125	0.142857
0.2	0.166667
0.142857	0.0833333
0.0909091	0.25
0.0909091	0.6
0.166667	0.307692
0.142857	0.285714
0.5	0.1
0.0625	0.4
0.25	0.375
0.0833333	0.25
0.25	0.2
0.4	0.25
0.0666667	0.157895
0.153846	0.25
0.1	0.285714
0.0833333	0.2
0.333333	0.25
0.625	1
0.166667	0.4
0.266667	0.5
0.2	0.142857
0.5	0.111111
0.0512821	0.222222
0.2	1
0.25	0.2
0.0666667	0.352941
0.285714	0.142857
0.125	0.25
0.142857	0.142857
0.111111	0.5
0.5	0.166667
0.133333	0.25
0.115385	0.333333
0.285714	0.333333
0.333333	0.333333
0.25	0.333333
0.0833333	0.571429
0.142857	0.142857
0.125	0.2
0.125	0.166667
0.3	0.25
0.2	0.333333
0.333333	0.2
0.111111	0.105263
0.583333	0.111111
0.0625	0.375
0.5	0.333333
0.142857	0.333333
0.25	0.142857
0.333333	0.5
0.181818	0.142857
0.0833333	0.333333
0.0384615	0.25
0.166667	0.142857
0.0588235	0.125
0.5	0.1
0.5	0.125
0.142857	0.125
0.0357143	0.2
0.333333	0.285714
0.363636	0.166667
0.0588235	0.0909091
0.0666667	0.166667
0.111111	0.2
0.25	0.2
0.0833333	0.0909091
0.25	0.5
0.571429	0.0625
0.2	0.142857
0.0909091	0.25
0.2	0.125
0.333333	0.285714
0.166667	0.25
0.222222	0.133333
0.6	0.153846
0.166667	0.1
0.142857	0.1
0.0833333	0.142857
0.5	0.0666667
0.111111	0.0833333
0.2	0.166667
0.6	0.625
0.333333	0.2
0.166667	0.6
0.307692	0.5
0.285714	0.222222
1	0.128205
0.333333	0.266667
0.5	0.25
0.2	0.0588235
0.142857	0.142857
0.333333	0.125
0.5	0.214286
0.25	0.5
0.115385	0.0666667
0.111111	0.0384615
0.153846	0.285714
0.428571	0.333333
0.166667	0.125
0.5	0.0833333
0.190476	0.2
0.5	0.142857
0.0909091	0.125
0.2	0.25
0.111111	0.4
0.333333	0.3
0.111111	0.222222
0.125	0.153846
0.5	0.125
0.2	0.222222
0.2	0.583333
0.142857	0.1875
0.0588235	0.142857
0.333333	0.166667
0.222222	0.333333
0.25	0.181818
0.4	0.166667
0.333333	0.115385
0.428571	0.2
0.222222	0.0588235
0.2	0.5
0.25	0.5
0.111111	0.142857
0.166667	0.333333
0.25	0.5
0.166667	0.272727
0.333333	0.117647
0.0833333	1
0.4	0.25
0.5	0.111111
0.111111	0.375
0.0588235	0.0833333
0.133333	0.142857
0.466667	0.166667
0.2	0.6
0.0909091	0.181818
0.0833333	0.1
0.0833333	0.333333
0.111111	0.2
0.208333	0.166667
0.5	0.277778
0.25	0.6
1	0.0833333
0.230769	0.166667
0.0714286	1
0.8	0.25
0.235294	0.25
0.6	0.166667
0.333333	0.6
0.454545	0.111111
0.173913	0.2
0.333333	0.6
0.5	0.333333
0.222222	0.333333
0.333333	0.142857
0.380952	0.2
0.25	0.444444
0.25	0.166667
0.047619	0.2
0.1	0.285714
0.166667	0.285714
0.111111	0.333333
0.25	0.153846
0.2	0.125
0.333333	0.115385
0.166667	0.0769231
0.25	0.4
0.16129	0.285714
0.111111	0.0909091
0.222222	0.142857
0.0588235	0.166667
0.333333	0.333333
0.0769231	0.142857
0.285714	0.25
0.5	0.2
0.111111	0.111111
0.25	0.666667
0.5	0.125
0.4	0.5
0.1	0.2
0.157895	0.2
0.111111	0.142857
0.4	0.117647
0.4	0.333333
0.142857	0.185185
0.125	0.333333
0.25	0.1
0.555556	0.5
0.352941	0.4
0.333333	0.333333
0.25	0.428571
0.1	0.125
0.4	0.4
0.1	0.125
0.142857	0.222222
0.571429	0.109091
0.333333	0.25
0.142857	0.363636
0.2	0.25
0.166667	0.4
0.0314961	0.2
0.142857	1
0.5	0.166667
0.2	0.333333
0.5	0.333333
0.25	0.2
0.5	0.3
0.142857	0.111111
0.222222	0.0588235
0.166667	0.4
0.333333	0.266667
0.2	0.125
0.117647	0.272727
0.0294118	0.0833333
0.333333	0.0769231
0.230769	0.0833333
0.5	0.111111
0.166667	0.166667
0.285714	0.0769231
0.5	0.25
0.333333	1
0.2	1
0.230769	0.230769
0.285714	1
0.333333	0.352941
0.285714	0.25
0.047619	0.2
0.142857	0.5
0.1	0.125
0.133333	0.454545
0.153846	0.130435
0.0526316	0.333333
1	0.5
1	0.222222
0.166667	0.285714
0.111111	0.25
0.5	0.375
0.142857	0.285714
0.153846	1
0.153846	0.333333
0.166667	0.1
0.0625	0.0909091
0.5	0.166667
0.5	0.25
0.1	0.666667
0.0588235	0.2
0.1875	0.333333
0.166667	0.125
0.5	0.6
1	0.111111
0.5	0.75
0.25	0.193548
0.333333	0.111111
0.5	0.0769231
0.0909091	0.222222
0.0769231	0.117647
1	0.333333
0.166667	0.333333
0.0909091	0.428571
0.25	0.5
0.333333	0.111111
0.25	0.1
0.2	0.25
0.333333	0.6
0.125	0.333333
0.375	0.6
0.5	0.1
0.222222	0.157895
0.2	0.111111
0.111111	0.2
0.333333	0.6
0.5	1
0.333333	0.142857
0.357143	0.25
0.153846	0.555556
0.285714	0.117647
0.25	0.333333
0.1	0.6
0.333333	0.2
0.117647	0.1
0.0909091	0.166667
0.666667	0.6
0.166667	0.142857
0.333333	0.428571
0.0909091	0.2
0.222222	1
0.222222	0.142857
0.333333	0.0714286
0.05	0.25
0.25	0.4
0.333333	0.5
0.2	0.5
0.0833333	0.0833333
0.2	0.5
0.0555556	0.5
0.1	0.142857
0.2	0.307692
0.375	0.333333
0.4	0.428571
0.5	0.166667
0.4	0.5
0.217391	0.3
0.111111	0.0588235
0.25	0.0294118
0.111111	0.125
0.555556	0.142857
0.285714	0.333333
0.05	0.153846
0.2	1
0.214286	0.5
0.0833333	0.166667
0.285714	0.333333
0.444444	0.214286
0.0416667	0.5
0.142857	0.166667
0.30303	0.166667
0.0714286	0.2
0.333333	0.230769
0.125	0.142857
0.25	0.666667
0.0714286	0.285714
0.230769	0.285714
0.105263	0.2
0.5	0.0666667
0.333333	0.153846
0.08	0.5
0.3	1
0.0769231	0.166667
0.25	0.111111
0.0909091	0.5
1	0.25
0.0625	0.142857
0.384615	0.230769
0.111111	0.384615
0.222222	0.5
0.25	0.125
0.0666667	0.0714286
0.333333	0.5
0.142857	0.333333
0.0769231	0.1
0.285714	0.2
0.142857	0.235294
0.333333	0.25
0.0909091	0.027027
0.166667	0.166667
0.333333	0.5
0.1	1
0.571429	0.5
0.333333	0.333333
0.0909091	0.5
0.333333	0.181818
0.2	0.0769231
0.166667	1
0.3	0.333333
0.0714286	0.111111
0.0769231	0.333333
0.125	0.0666667
0.272727	0.25
0.25	0.15
0.166667	0.333333
0.142857	0.25
0.5	0.375
0.1	0.222222
0.5	0.133333
0.25	0.111111
0.166667	0.2
0.111111	0.444444
0.166667	0.5
0.142857	0.333333
0.0909091	0.571429
0.2	0.153846
0.142857	0.142857
0.25	0.0833333
0.0833333	0.333333
0.0606061	0.0588235
0.125	0.5
0.1	0.0909091
0.391304	1
0.0666667	0.0909091
0.0769231	0.333333
0.75	0.166667
0.037037	0.0909091
0.357143	0.0909091
0.0769231	0.125
0.181818	0.333333
0.214286	0.25
0.375	0.5
0.222222	0.666667
0.375	0.0526316
0.0454545	0.2
0.0588235	0.0833333
0.375	1
0.222222	0.2
0.666667	0.166667
0.133333	0.1
0.181818	0.25
0.75	0.222222
0.111111	0.0555556
0.428571	0.1
0.0384615	0.2
0.153846	0.5
0.111111	0.375
0.466667	0.6
0.235294	0.2
1	0.26087
0.25	0.111111
0.142857	0.125
0.5	0.142857
0.25	0.444444
0.142857	0.111111
0.0714286	0.142857
0.111111	0.555556
0.222222	0.428571
0.333333	0.1
0.5	0.333333
0.428571	0.5
0.333333	0.2
0.142857	0.125
0.4	0.214286
0.25	0.333333
0.333333	0.444444
0.4	0.0416667
0.5	0.2
0.130435	0.0714286
0.142857	0.25
0.5	0.212121
0.5	0.333333
0.142857	0.5
0.5	0.125
0.230769	0.25
0.125	0.0714286
0.5	0.230769
0.181818	0.0526316
0.2	0.833333
0.5	0.333333
0.2	0.24
0.0909091	0.1
0.25	0.230769
0.222222	0.0909091
0.666667	1
0.166667	0.0625
1	0.05
0.5	0.461538
0.2	0.111111
0.2	0.125
0.5	0.0666667
0.153846	0.142857
0.333333	0.142857
0.5	0.142857
0.111111	0.285714
0.1	0.333333
0.5	0.272727
0.181818	0.333333
0.333333	0.666667
0.142857	0.2
0.125	0.428571
0.0952381	0.166667
0.428571	0.181818
0.037037	0.142857
0.5	0.0588235
0.285714	0.4
0.285714	0.25
0.166667	0.2
0.142857	0.25
0.0909091	0.272727
0.333333	0.25
0.2	0.166667
0.166667	0.285714
0.1	0.25
1	0.25
0.25	0.166667
0.125	1
0.666667	0.263158
1	0.214286
0.166667	0.181818
0.5	0.2
0.25	0.06
0.166667	0.428571
0.2	0.5
0.5	0.166667
0.166667	0.0769231
0.0625	0.142857
0.0909091	0.0909091
0.333333	0.125
0.2	0.478261
0.5	0.0666667
0.166667	0.75
0.166667	0.0714286
0.222222	0.0769231
0.111111	0.227273
0.142857	0.142857
0.2	0.75
0.4	0.166667
0.125	0.222222
0.4	0.25
0.75	0.0454545
0.142857	0.0588235
0.5	0.125
0.0714286	0.25
0.0833333	0.222222
0.75	0.25
0.4	0.5
0.25	0.133333
0.333333	0.181818
0.142857	0.75
0.125	0.142857
0.333333	0.0769231
0.25	0.307692
0.333333	0.111111
0.0909091	0.333333
0.5	0.235294
0.222222	0.25
0.333333	1
0.333333	0.416667
0.0588235	0.142857
0.153846	0.5
0.0833333	0.25
0.5	0.142857
0.333333	0.166667
0.333333	0.571429
0.375	0.142857
0.166667	0.0714286
0.1	0.222222
0.166667	0.111111
0.181818	0.333333
0.142857	0.5
0.0625	0.285714
0.25	0.333333
0.5	0.142857
0.4	0.4
0.666667	0.5
0.333333	0.333333
0.166667	0.25
0.111111	0.333333
0.333333	0.4
0.0833333	0.5
0.111111	0.26087
1	0.142857
0.181818	0.5
0.5	1
0.25	0.142857
0.1	0.166667
0.25	1
0.333333	0.2
0.5	0.0769231
0.333333	0.125
0.333333	0.181818
0.1	0.2
0.125	0.2
0.333333	0.5
0.333333	0.2
0.166667	0.222222
0.333333	0.333333
0.333333	0.5
0.125	0.222222
0.25	0.142857
0.428571	0.333333
0.5	0.333333
1	1
0.238095	0.142857
0.1	0.5
0.375	0.25
0.363636	0.2
0.2	0.5
0.0833333	0.153846
0.25	0.25
0.285714	0.222222
0.285714	0.416667
0.333333	0.222222
0.571429	0.4
0.04	0.333333
0.388889	0.181818
0.125	0.333333
0.125	0.333333
0.0625	0.142857
0.2	1
0.5	0.428571
0.666667	0.25
0.277778	0.25
0.222222	0.0740741
0.1	0.214286
0.5	0.285714
0.4	0.25
0.357143	0.142857
0.25	0.181818
0.222222	0.25
0.25	0.222222
0.333333	0.05
0.333333	0.166667
0.333333	0.1
0.333333	1
0.2	0.25
0.0666667	0.125
0.333333	0.333333
0.25	1
0.285714	1
0.2	0.25
0.294118	0.2
0.133333	0.5
0.166667	0.333333
0.4	0.0625
0.153846	0.5
0.0714286	0.2
0.0384615	0.181818
0.166667	1
0.111111	0.333333
0.666667	0.2
0.294118	0.5
0.111111	0.5
0.333333	0.333333
0.222222	0.111111
0.0526316	0.111111
0.5	0.4
0.5	0.125
0.0625	0.2
0.142857	0.75
0.222222	0.142857
0.5	1
0.214286	0.142857
0.2	0.5
0.111111	0.214286
0.266667	0.166667
0.4	0.75
0.166667	0.25
0.142857	0.105263
0.5	0.125
0.5	0.25
0.25	0.166667
0.25	0.25
0.222222	0.25
0.222222	0.5
0.0555556	0.181818
0.125	0.111111
0.25	0.333333
0.2	0.111111
0.375	0.333333
0.5	0.0588235
0.166667	0.230769
1	0.25
0.0909091	0.666667
0.210526	0.444444
0.5	0.333333
1	0.285714
0.2	0.5
0.25	0.166667
0.153846	0.133333
0.333333	0.2
0.285714	0.166667
0.166667	0.272727
0.0555556	0.2
0.428571	0.214286
0.333333	0.0625
0.0740741	0.0909091
0.230769	0.25
0.428571	0.5
0.285714	0.4
0.0769231	0.666667
0.4	0.444444
0.217391	0.5
0.666667	0.166667
0.166667	0.166667
0.0909091	0.333333
0.181818	0.111111
0.153846	1
0.5	0.181818
0.25	0.5
0.666667	0.25
0.0833333	0.1
0.2	0.25
0.0769231	0.166667
0.666667	0.5
0.75	0.166667
0.2	0.1
0.2	0.333333
0.333333	0.333333
0.111111	0.166667
0.25	0.666667
0.285714	1
0.2	0.125
0.333333	0.25
0.2	0.714286
0.111111	0.25
0.4	1
0.1	0.166667
0.111111	0.333333
0.1	0.375
0.428571	0.363636
0.1	0.4
0.4375	0.25
0.25	0.0833333
0.2	0.285714
0.25	0.0333333
0.25	0.142857
0.75	0.285714
0.125	0.666667
0.2	0.142857
0.8	0.25
0.266667	0.142857
0.25	0.714286
0.111111	0.08
0.5	0.222222
0.428571	0.0377358
0.166667	0.555556
0.1	0.0625
0.133333	0.4
0.0625	0.5
0.333333	0.666667
0.1875	0.222222
0.2	0.222222
0.142857	0.5
0.4	0.0714286
0.2	0.6
0.166667	0.428571
0.0666667	0.25
0.5	0.166667
0.25	0.5
0.4	0.666667
0.0833333	1
0.0909091	0.333333
0.0423729	0.4
1	0.2
0.375	0.333333
0.166667	0.125
0.181818	0.428571
0.166667	0.166667
0.5	0.235294
0.5	0.133333
0.047619	0.4
0.142857	0.230769
0.285714	0.0714286
0.157895	0.192308
0.333333	0.166667
0.125	0.25
0.428571	0.833333
0.111111	0.294118
0.142857	0.111111
0.333333	0.5
1	0.111111
0.166667	0.105263
0.0555556	0.0625
0.0909091	0.111111
0.166667	0.5
0.111111	0.0714286
0.25	0.2
0.0526316	0.111111
0.0526316	0.333333
0.333333	0.4
0.0909091	0.166667
0.25	0.142857
0.285714	0.333333
0.125	0.5
0.142857	0.5
0.166667	0.25
1	0.222222
0.230769	0.333333
0.0588235	0.277778
0.176471	0.111111
0.2	0.25
0.166667	0.142857
0.222222	0.5
0.2	0.333333
0.1	0.3125
0.285714	0.5
1	0.047619
0.2	0.027027
0.142857	0.5
0.2	1
0.2	0.0909091
0.111111	0.105263
0.2	0.2
0.166667	0.125
0.0833333	0.25
0.2	0.0769231
0.25	0.25
0.230769	0.333333
0.333333	0.285714
0.166667	0.5
0.2	0.222222
0.5	0.428571
0.0555556	0.333333
0.1	0.0769231
0.0833333	0.285714
0.125	0.142857
0.25	0.5
0.117647	1
0.2	0.2
0.428571	0.347826
0.125	0.666667
0.0555556	0.25
0.2	0.181818
0.142857	0.0714286
0.111111	0.272727
0.166667	0.111111
0.5	0.181818
0.230769	0.117647
0.2	0.111111
0.157895	0.230769
0.0714286	0.5
0.0833333	0.25
0.1875	0.666667
0.222222	0.166667
0.3125	0.2
0.230769	0.333333
0.2	0.125
0.181818	0.625
0.25	0.2
1	0.2
0.333333	0.111111
0.25	0.166667
0.363636	0.5
0.142857	0.142857
0.166667	0.2
0.142857	0.666667
0.272727	0.166667
0.666667	0.0555556
0.25	0.2
0.75	0.5
0.0909091	0.111111
0.0714286	0.4
0.153846	0.333333
0.333333	0.222222
0.333333	0.2
0.166667	0.166667
0.5	0.285714
0.272727	0.1
0.5	0.25
0.5	0.166667
1	0.25
0.166667	0.25
0.153846	0.2
0.1	0.25
0.166667	0.25
0.0769231	0.125
0.666667	0.5
0.333333	0.833333
0.142857	0.2
0.1	0.6
0.125	0.0666667
0.2	0.25
0.05	0.5
0.142857	0.428571
0.166667	0.1
0.333333	0.2
0.666667	0.375
0.0909091	0.3
0.125	0.142857
0.142857	0.5
0.3	0.363636
0.2	0.666667
0.2	0.2
0.142857	0.111111
0.181818	0.166667
0.111111	0.5
0.1	0.2
0.5	0.166667
0.5	0.0909091
1	0.00847458
0.125	0.5
0.333333	0.0555556
0.5	0.5
0.125	0.125
0.111111	0.363636
0.333333	0.333333
0.5	0.222222
0.222222	0.190476
0.2	0.5
0.333333	0.5
0.166667	0.047619
0.12	0.285714
0.05	0.25
0.2	1
0.307692	0.157895
0.25	0.25
0.2	0.571429
0.4	0.333333
0.2	0.142857
0.4	0.25
0.142857	0.0666667
0.5	1
0.5	0.166667
0.333333	0.111111
0.12	0.2
0.2	0.5
0.333333	0.25
0.333333	0.315789
0.285714	0.157895
0.2	1
0.2	0.105263
0.181818	0.666667
0.166667	0.272727
0.5	0.25
0.0769231	0.285714
0.333333	0.25
0.25	0.142857
0.125	0.5
0.285714	0.166667
0.230769	1
0.5	0.05
1	0.166667
0.25	0.0769231
0.25	0.0588235
0.25	0.0588235
0.176471	0.222222
0.25	0.5
0.272727	0.222222
0.0588235	0.6
0.2	0.1
0.1	0.166667
0.25	0.142857
0.25	1
0.333333	0.222222
0.0833333	0.142857
0.222222	0.5
0.333333	0.2
0.153846	0.4
0.166667	0.0625
0.333333	0.2
0.285714	0.0833333
0.0416667	0.0833333
0.0909091	0.4
0.4	0.384615
0.5	0.05
0.5	0.333333
0.25	0.166667
0.181818	0.15
0.111111	0.5
0.0666667	0.5
0.166667	0.666667
0.25	0.1
0.05	0.0833333
1	0.0588235
0.0357143	0.4
0.0740741	0.285714
0.5	0.142857
0.2	0.25
0.25	0.166667
0.1	0.222222
0.0769231	0.5
0.25	0.2
0.5	0.0714286
0.222222	0.166667
0.166667	0.230769
0.04	0.222222
0.333333	0.2
0.166667	0.263158
0.25	0.166667
0.153846	0.111111
0.1	0.25
0.1	0.222222
0.375	0.4375
0.5	0.0769231
0.25	0.2
0.25	0.5
0.25	0.125
0.2	0.272727
0.25	0.25
0.333333	0.333333
0.0769231	0.25
0.111111	0.272727
0.142857	0.142857
0.25	0.333333
0.2	0.142857
0.0833333	0.454545
0.117647	0.666667
	0.0454545
	0.166667
	0.25
	0.5
	0.0909091
	0.0714286
	0.0769231
	0.333333
	0.5
	0.363636
	0.5
	0.25
	0.666667
	0.5
	1
	1
	0.153846
	0.1
	0.166667
	0.125
	0.333333
	0.166667
	0.111111
	0.375
	0.05
	0.142857
	0.666667
	0.333333
	0.333333
	0.142857
	0.25
	0.272727
	0.142857
	0.35
	0.2
	0.25
	0.2
	0.142857
	0.0909091
	0.166667
	0.0454545
	0.1
	0.1
	0.5
	0.5
	1
	0.5
	0.333333
	0.25
	1
	0.125
	0.0666667
	0.333333
	0.133333
	0.111111
	0.5
	0.1
	0.333333
	0.25
	0.333333
	0.04
	0.15
	0.2
	0.307692
	0.25
	0.2
	0.4
	0.5
	0.2
	0.380952
	0.5
	0.5
	0.333333
	0.25
	0.16
	0.25
	0.6
	0.0526316
	0.444444
	0.4
	1
	0.2
	0.444444
	1
	0.2
	0.2
	0.0909091
	0.125
	0.181818
	0.166667
	0.5
	0.153846
	0.0416667
	0.285714
	0.384615
	0.5
	0.2
	0.25
	0.5
	0.047619
	0.5
	0.235294
	0.166667
	0.181818
	0.2
	0.2
	0.0833333
	1
	0.0714286
	0.333333
	0.166667
	0.222222
	0.333333
	0.0769231
	0.0909091
	0.166667
	0.333333
	0.142857
	0.25
	0.0416667
	0.2
	1
	0.5
	0.25
	0.125
	0.181818
	0.111111
	0.0666667
	0.166667
	0.1875
	0.235294
	0.05
	1
	0.0357143
	0.111111
	0.25
	0.375
	0.142857
	0.2
	0.166667
	0.2
	0.25
	0.075
	0.5
	0.1
	0.111111
	0.5
	0.12
	0.666667
	0.5
	0.25
	0.153846
	0.4
	0.375
	0.5
	0.5
	1
	0.5
	0.25
	0.2
	0.125
	0.25
	0.0769231
	0.111111
	0.142857
	0.25
	1
	0.0833333
	0.117647
	0.333333
