# Supplementary material for: Dynamic m6A methylation facilitates mRNA triaging to stress granules
Source: Life Sci Alliance. 2018 Jul 3;1(4):e201800113. doi: 10.26508/lsa.201800113 (PMC6238392; doi:10.26508/lsa.201800113)
Supplement: Supplementary file 11 [file LSA-2018-00113_SdataF10.xlsx]

## Sheet: Figure 2D
Average number of m6A sites
	SGs
predicted	0.603
control	0.274
500 µM AS	0.354
p value
Mann-Whitney test
	p = 1.49x10-5
	SG control vs stress
