# Supplementary material for: Dynamic m6A methylation facilitates mRNA triaging to stress granules
Source: Life Sci Alliance. 2018 Jul 3;1(4):e201800113. doi: 10.26508/lsa.201800113 (PMC6238392; doi:10.26508/lsa.201800113)
Supplement: Supplementary file 18 [file LSA-2018-00113_SdataF16.xlsx]

## Sheet: Figure 3F
m6A/A in translated genes			Median
Control	500 µM AS		Control	500 µM AS
0.25	0.5		0.285714	0.333333
0.111111	0.333333
0.444444	0.222222
0.5	0.5		p = 0.97	Mann-Whitney test
0.166667	0.166667
0.285714	0.0909091
1	0.25
1	0.125
0.333333	1
0.5	1
0.0333333	0.333333
0.4	1
0.2	0.111111
0.857143	0.333333
0.2	0.333333
0.142857	0.4
1	0.2
0.25	0.333333
0.166667	0.571429
	0.142857
	0.5
	0.125
	1
